# Supplementary material for: Circular RNA Circ_0005564 promotes osteogenic differentiation of bone marrow mesenchymal cells in osteoporosis
Source: Bioengineered. 2021 Aug 10;12(1):4911–23. doi: 10.1080/21655979.2021.1959865 (PMC8806437; doi:10.1080/21655979.2021.1959865)
Supplement: Supplemental Material [file KBIE_A_1959865_SM0129.zip › suppl/Table S4 new.xlsx]

## Sheet: BMSC_CON-VS-BMSC_14d.DiffAll
Table S4. SEQ-circRNA list.
circRNA_ID	circBase_ID	geneID	BMSC_CON-Expression	BMSC_14d-Expression	BMSC_CON-TPM	BMSC_14d-TPM	log2 Ratio(BMSC_14d/BMSC_CON)	Up-Down-Regulation(BMSC_14d/BMSC_CON)	P-value	FDR
chr16:67070542|67116211	hsa_circ_0006482	CBFB	0	5	0.001	185.825	17.504	Up	1.68e-33	2.36e-30
chr8:38282027|38283763	hsa_circ_0005564	FGFR1	0	4	0.001	148.66	17.182	Up	6.2e-24	3.88e-21
chr2:203419975|203421254	hsa_circ_0005078	BMPR2	0	3	0.001	111.495	16.767	Up	9.84e-16	4.26e-13
chr16:67070542|67116242	hsa_circ_0000707	CBFB	0	2	0.001	74.33	16.182	Up	1.85e-15	6.93e-13
chr3:48019355|48040369	hsa_circ_0005255	MAP4	0	2	0.001	74.33	16.182	Up	6.61e-12	1.86e-09
chr7:34085918|34125704	hsa_circ_0006083	BMPER	0	2	0.001	74.33	16.182	Up	1.24e-11	3.17e-09
chr2:191765290|191789319	hsa_circ_0001085	GLS	2	53	84.8	1969.75	4.538	Up	4.37e-11	1.07e-08
chr2:36623757|36669878	hsa_circ_0002346	CRIM1	37	77	1568.79	2861.71	0.867	Up	2.89e-10	6.77e-08
chr8:22054193|22054933	hsa_circ_0002075	BMP1	16	11	678.397	408.816	-0.731	Down	8.32e-08	1.3e-05
chr5:172755100|172755287		STC2	0	143	0.001	5314.6	22.342	Up	8.66e-40	1.63e-36
chr14:20811283|20811529		RPPH1	0	120	0.001	4459.81	22.089	Up	1.68e-33	2.36e-30
chr21:46275125|46281186	hsa_circ_0001200	PTTG1IP	0	85	0.001	3159.03	21.591	Up	6.2e-24	3.88e-21
chr2:61749746|61753656	hsa_circ_0001016	XPO1	0	55	0.001	2044.08	20.963	Up	9.84e-16	4.26e-13
chr2:200233328|200298237	hsa_circ_0003915	SATB2	0	54	0.001	2006.91	20.937	Up	1.85e-15	6.93e-13
chr7:90376996|90419967	hsa_circ_0001722	CDK14	0	41	0.001	1523.77	20.539	Up	6.61e-12	1.86e-09
chr7:139415731|139416814	hsa_circ_0001756	HIPK2	0	40	0.001	1486.6	20.504	Up	1.24e-11	3.17e-09
chr14:20811288|20811559		RPPH1	0	38	0.001	1412.27	20.43	Up	4.37e-11	1.07e-08
chr15:64791492|64792365	hsa_circ_0000615	ZNF609	0	35	0.001	1300.78	20.311	Up	2.89e-10	6.77e-08
chr9:138773479|138774924	hsa_circ_0001900	CAMSAP1	0	34	0.001	1263.61	20.269	Up	5.41e-10	1.09e-07
chr15:44843074|44843720		EIF3J	0	28	0.001	1040.62	19.989	Up	2.36e-08	3.92e-06
chr5:60768508|60790237	hsa_circ_0006381	ZSWIM6	0	26	0.001	966.291	19.882	Up	8.32e-08	1.3e-05
chr3:125567073|125567290	hsa_circ_0007210	snoU13,Y_RNA,U3,SNORA25,U8,RP11-379B18.5,ENPP7P4	0	26	0.001	966.291	19.882	Up	8.32e-08	1.27e-05
chr15:93540187|93545547	hsa_circ_0036997	CHD2	0	25	0.001	929.126	19.826	Up	1.56e-07	2.26e-05
chr2:169018297|169038600	hsa_circ_0001079	STK39	0	24	0.001	891.961	19.767	Up	2.93e-07	3.93e-05
chr12:32751431|32764217	hsa_circ_0025843	FGD4	0	21	0.001	780.466	19.574	Up	1.94e-06	0.000191373
chr11:113933933|114057760		ZBTB16	0	20	0.001	743.301	19.504	Up	3.64e-06	0.000335569
chr19:22157531|22171711		ZNF208	0	17	0.001	631.806	19.269	Up	2.4e-05	0.00198918
chr7:24659671|24708279		MPP6	0	16	0.001	594.641	19.182	Up	4.51e-05	0.00357507
chr17:48267688|48271402		COL1A1	0	16	0.001	594.641	19.182	Up	4.51e-05	0.00352541
chr7:716866|751164	hsa_circ_0008039	PRKAR1B	0	16	0.001	594.641	19.182	Up	4.51e-05	0.00347712
chr10:5836848|5842668	hsa_circ_0002665	GDI2	0	16	0.001	594.641	19.182	Up	4.51e-05	0.00343013
chr1:40529899|40530231	hsa_circ_0009142	CAP1	0	15	0.001	557.476	19.089	Up	8.46e-05	0.00588049
chr16:15091610|15092262	hsa_circ_0038005	PDXDC1	0	14	0.001	520.311	18.989	Up	0.000158734	0.00982233
chr7:128845044|128846428	hsa_circ_0001742	SMO	0	14	0.001	520.311	18.989	Up	0.000158734	0.00971557
chr1:178252699|178269253	hsa_circ_0002846	RASAL2	0	14	0.001	520.311	18.989	Up	0.000158734	0.0096111
chr1:14104913|14109326	hsa_circ_0010029	PRDM2	0	14	0.001	520.311	18.989	Up	0.000158734	0.00950885
chr18:44526020|44526886		KATNAL2	0	14	0.001	520.311	18.989	Up	0.000158734	0.00940876
chr11:85733410|85742653	hsa_circ_0023942	PICALM	0	13	0.001	483.146	18.882	Up	0.00029787	0.0162845
chr22:42915720|42973968		Y_RNA	0	13	0.001	483.146	18.882	Up	0.00029787	0.0161279
chr11:61205097|61205585	hsa_circ_0000311	SDHAF2,RP11-286N22.8	0	13	0.001	483.146	18.882	Up	0.00029787	0.0159743
chr1:35846860|35854683	hsa_circ_0000051	ZMYM4	0	13	0.001	483.146	18.882	Up	0.00029787	0.0158236
chr10:530721|532470	hsa_circ_0003023	DIP2C	0	13	0.001	483.146	18.882	Up	0.00029787	0.0156758
chr1:23419102|23419271		LUZP1	0	12	0.001	445.981	18.767	Up	0.000558966	0.0242118
chr3:119222379|119232566	hsa_circ_0066875	TIMMDC1	0	12	0.001	445.981	18.767	Up	0.000558966	0.024027
chr20:34304662|34313077	hsa_circ_0001147	RBM39	0	12	0.001	445.981	18.767	Up	0.000558966	0.023845
chr16:67973789|67974381	hsa_circ_0000710	LCAT	0	12	0.001	445.981	18.767	Up	0.000558966	0.0236657
chr5:137904614|137906830	hsa_circ_0003280	HSPA9	0	12	0.001	445.981	18.767	Up	0.000558966	0.0234891
chr16:30675536|30677862	hsa_circ_0005806	FBRS	0	12	0.001	445.981	18.767	Up	0.000558966	0.0233151
chr8:124089351|124117704	hsa_circ_0085439	TBC1D31	0	12	0.001	445.981	18.767	Up	0.000558966	0.0231437
chr4:95796982|95917285		BMPR1B	0	12	0.001	445.981	18.767	Up	0.000558966	0.0229747
chr7:66038372|66041919	hsa_circ_0007417	GS1-124K5.12	0	11	0.001	408.816	18.641	Up	0.00104892	0.0376208
chr20:34309662|34313077	hsa_circ_0001148	RBM39	0	11	0.001	408.816	18.641	Up	0.00104892	0.0373827
chr2:106761646|106782539	hsa_circ_0004029	UXS1	0	11	0.001	408.816	18.641	Up	0.00104892	0.0371476
chr16:11114050|11220003	hsa_circ_0007846	CLEC16A	0	11	0.001	408.816	18.641	Up	0.00104892	0.0369154
chr5:109049221|109065214	hsa_circ_0001519	MAN2A1	0	11	0.001	408.816	18.641	Up	0.00104892	0.0366861
chr3:65415195|65428524	hsa_circ_0003540	MAGI1	0	11	0.001	408.816	18.641	Up	0.00104892	0.0364597
chrX:53430498|53430825	hsa_circ_0001921	SMC1A	0	11	0.001	408.816	18.641	Up	0.00104892	0.036236
chr12:109186062|109186605	hsa_circ_0002957	SSH1	0	11	0.001	408.816	18.641	Up	0.00104892	0.0360151
chr13:102227775|102250649		ITGBL1	0	11	0.001	408.816	18.641	Up	0.00104892	0.0357968
chr17:30310018|30315516	hsa_circ_0002629	SUZ12	0	11	0.001	408.816	18.641	Up	0.00104892	0.0355811
chr10:119245464|119245989		Y_RNA,U3,CTA-109P11.4,EMX2OS	0	10	0.001	371.65	18.504	Up	0.00196834	0.062268
chr15:77656416|77657567		snoU13,Y_RNA,SNORD112,PEAK1	0	10	0.001	371.65	18.504	Up	0.00196834	0.0619202
chr6_qbl_hap6:1151791|1204098		n/a	0	10	0.001	371.65	18.504	Up	0.00196834	0.0615762
chr1:235993526|235996967	hsa_circ_0005899	LYST	0	10	0.001	371.65	18.504	Up	0.00196834	0.061236
chr22:47370186|47374830		Y_RNA,TBC1D22A	0	10	0.001	371.65	18.504	Up	0.00196834	0.0608995
chr9:137622235|137674566		COL5A1	0	10	0.001	371.65	18.504	Up	0.00196834	0.0605667
chr11:113933933|114027156		ZBTB16	0	10	0.001	371.65	18.504	Up	0.00196834	0.0602376
chr15:62299507|62306191	hsa_circ_0000607	VPS13C	0	10	0.001	371.65	18.504	Up	0.00196834	0.059912
chr19:2137726|2138713	hsa_circ_0006436	AP3D1	0	10	0.001	371.65	18.504	Up	0.00196834	0.0595898
chr11:18312989|18314523	hsa_circ_0000280	HPS5	0	10	0.001	371.65	18.504	Up	0.00196834	0.0592712
chr11:581492|611692		PHRF1	0	10	0.001	371.65	18.504	Up	0.00196834	0.0589559
chr2:62974530|62998527	hsa_circ_0006335	EHBP1	0	10	0.001	371.65	18.504	Up	0.00196834	0.058644
chr19:13443683|13445307	hsa_circ_0003935	CACNA1A	0	10	0.001	371.65	18.504	Up	0.00196834	0.0583353
chr22:24620964|24622735		GGT5	0	10	0.001	371.65	18.504	Up	0.00196834	0.0580299
chr2:131796426|131801156	hsa_circ_0056473	ARHGEF4	0	10	0.001	371.65	18.504	Up	0.00196834	0.0577277
chr12:93192668|93192862		EEA1	0	10	0.001	371.65	18.504	Up	0.00196834	0.0574286
chr10:103432672|103433430	hsa_circ_0019591	FBXW4	0	9	0.001	334.485	18.352	Up	0.00369366	0.0904304
chr10:7318854|7327916	hsa_circ_0000211	SFMBT2	0	9	0.001	334.485	18.352	Up	0.00369366	0.090039
chr2:211018219|211019335	hsa_circ_0008459	KANSL1L	0	9	0.001	334.485	18.352	Up	0.00369366	0.0896509
chr3:185404845|185407415		IGF2BP2	0	9	0.001	334.485	18.352	Up	0.00369366	0.0892661
chr2:216241221|216272044		FN1	0	9	0.001	334.485	18.352	Up	0.00369366	0.0888846
chr2:46803226|46803795		RHOQ	0	9	0.001	334.485	18.352	Up	0.00369366	0.0885064
chr4:39739040|39779430	hsa_circ_0069492	UBE2K	0	9	0.001	334.485	18.352	Up	0.00369366	0.0881314
chr5:170305101|170323119	hsa_circ_0001554	RANBP17	0	9	0.001	334.485	18.352	Up	0.00369366	0.0877595
chr13:79945080|79946065	hsa_circ_0004205	RBM26	0	9	0.001	334.485	18.352	Up	0.00369366	0.0873908
chr10:70152895|70161494		RUFY2	0	9	0.001	334.485	18.352	Up	0.00369366	0.0870251
chr19:45690589|45690998		AC005779.2	0	9	0.001	334.485	18.352	Up	0.00369366	0.0866625
chr5:122881111|122911657	hsa_circ_0073706	CSNK1G3	0	9	0.001	334.485	18.352	Up	0.00369366	0.0863029
chr3:52446827|52448603	hsa_circ_0004912	PHF7	0	9	0.001	334.485	18.352	Up	0.00369366	0.0859463
chr9:80409379|80537261	hsa_circ_0087265	GNAQ	0	9	0.001	334.485	18.352	Up	0.00369366	0.0855926
chr7:134528635|134552555		CALD1	0	9	0.001	334.485	18.352	Up	0.00369366	0.0852418
chr6:158850768|158852695	hsa_circ_0001660	snoU13,SNORD45,TULP4	0	9	0.001	334.485	18.352	Up	0.00369366	0.0848939
chr19:18258253|18258434		MAST3	0	9	0.001	334.485	18.352	Up	0.00369366	0.0845488
chr9:130268421|130268768		FAM129B	0	9	0.001	334.485	18.352	Up	0.00369366	0.0842065
chr17:40990748|40991397	hsa_circ_0007635	PSME3	0	9	0.001	334.485	18.352	Up	0.00369366	0.0838669
chr14:50952296|50952912	hsa_circ_0031870	MAP4K5	0	9	0.001	334.485	18.352	Up	0.00369366	0.0835301
chr7:23224689|23224917	hsa_circ_0005096	NUPL2	0	9	0.001	334.485	18.352	Up	0.00369366	0.083196
chr1:246078832|246093239	hsa_circ_0005090	SMYD3	0	9	0.001	334.485	18.352	Up	0.00369366	0.0828645
chr10:4872867|4951798		n/a	0	8	0.001	297.32	18.182	Up	0.0069313	0.130536
chr18:77170403|77171501	hsa_circ_0048023	NFATC1	0	8	0.001	297.32	18.182	Up	0.0069313	0.130101
chr8:97847201|97892233	hsa_circ_0004762	CPQ	0	8	0.001	297.32	18.182	Up	0.0069313	0.129668
chr16:4872876|4873908		GLYR1	0	8	0.001	297.32	18.182	Up	0.0069313	0.129239
chr3:195686054|195686957	hsa_circ_0002174	snoU13,Y_RNA	0	8	0.001	297.32	18.182	Up	0.0069313	0.128812
chr17:37880979|37882106	hsa_circ_0043469	ERBB2	0	8	0.001	297.32	18.182	Up	0.0069313	0.128389
chr7:100773707|100773916		SERPINE1	0	8	0.001	297.32	18.182	Up	0.0069313	0.127968
chr17:78055345|78055857		CCDC40	0	8	0.001	297.32	18.182	Up	0.0069313	0.12755
chr1:160293221|160302347	hsa_circ_0008661	COPA	0	8	0.001	297.32	18.182	Up	0.0069313	0.127134
chrUn_gl000220:118066|118410		n/a	0	8	0.001	297.32	18.182	Up	0.0069313	0.126721
chr7:73100966|73101425	hsa_circ_0005588	WBSCR22	0	8	0.001	297.32	18.182	Up	0.0069313	0.126311
chr3:197557641|197566268	hsa_circ_0006040	LRCH3	0	8	0.001	297.32	18.182	Up	0.0069313	0.125904
chr5:170818309|170819982	hsa_circ_0002358	NPM1	0	8	0.001	297.32	18.182	Up	0.0069313	0.125499
chr13:76301165|76335174	hsa_circ_0007610	LMO7,RP11-29G8.3	0	8	0.001	297.32	18.182	Up	0.0069313	0.125097
chr14:69588934|69616220		DCAF5	0	8	0.001	297.32	18.182	Up	0.0069313	0.124697
chr1:246350045|246357265	hsa_circ_0008650	Y_RNA,SNORD112,SNORA25,SMYD3	0	8	0.001	297.32	18.182	Up	0.0069313	0.1243
chr7:5680785|5692141	hsa_circ_0079284	RNF216	0	8	0.001	297.32	18.182	Up	0.0069313	0.123905
chr18:46858234|46906128	hsa_circ_0002501	DYM	0	8	0.001	297.32	18.182	Up	0.0069313	0.123513
chr2:11595468|11597359	hsa_circ_0052648	E2F6	0	8	0.001	297.32	18.182	Up	0.0069313	0.123124
chr7:77200395|77230123	hsa_circ_0080835	PTPN12	0	8	0.001	297.32	18.182	Up	0.0069313	0.122736
chrX:44870206|44879975	hsa_circ_0005095	KDM6A	0	8	0.001	297.32	18.182	Up	0.0069313	0.122352
chr1:186375215|186388209	hsa_circ_0000166	C1orf27	0	8	0.001	297.32	18.182	Up	0.0069313	0.121969
chr2:15629018|15674765	hsa_circ_0007128	NBAS	0	8	0.001	297.32	18.182	Up	0.0069313	0.121589
chr18:54423814|54426184	hsa_circ_0000852	WDR7	0	8	0.001	297.32	18.182	Up	0.0069313	0.121212
chr21:34804484|34805178	hsa_circ_0001185	IFNGR2	0	8	0.001	297.32	18.182	Up	0.0069313	0.120836
chr9:79130448|79180731		snoU13,Y_RNA,SNORA31	0	8	0.001	297.32	18.182	Up	0.0069313	0.120463
chr21:46548317|46554747	hsa_circ_0005037	ADARB1	0	8	0.001	297.32	18.182	Up	0.0069313	0.120093
chr11:122646927|122647918	hsa_circ_0003391	UBASH3B	0	8	0.001	297.32	18.182	Up	0.0069313	0.119724
chr1:1430865|1464711	hsa_circ_0000004	n/a	0	8	0.001	297.32	18.182	Up	0.0069313	0.119358
chr9:35685266|35685548		TPM2	0	8	0.001	297.32	18.182	Up	0.0069313	0.118994
chr7:33028119|33028264	hsa_circ_0006227	FKBP9	0	8	0.001	297.32	18.182	Up	0.0069313	0.118633
chr6:11192578|11193925	hsa_circ_0075636	NEDD9	0	8	0.001	297.32	18.182	Up	0.0069313	0.118273
chr7:66236870|66240380	hsa_circ_0006032	RABGEF1,KCTD7	0	8	0.001	297.32	18.182	Up	0.0069313	0.117916
chr17:48272928|48273560		COL1A1	0	8	0.001	297.32	18.182	Up	0.0069313	0.117561
chr10:24833910|24834780		KIAA1217	0	8	0.001	297.32	18.182	Up	0.0069313	0.117208
chr15:52161414|52194233	hsa_circ_0035292	TMOD3	0	8	0.001	297.32	18.182	Up	0.0069313	0.116857
chr1:22041882|22056325		USP48	0	8	0.001	297.32	18.182	Up	0.0069313	0.116508
chr16:57554980|57560039		CCDC102A	0	8	0.001	297.32	18.182	Up	0.0069313	0.116161
chr7:8043538|8099878	hsa_circ_0001678	GLCCI1	0	8	0.001	297.32	18.182	Up	0.0069313	0.115816
chr5:142779221|142780417	hsa_circ_0001543	NR3C1	0	8	0.001	297.32	18.182	Up	0.0069313	0.115474
chr5:34179118|34182972		RP11-1023L17.1	0	8	0.001	297.32	18.182	Up	0.0069313	0.115133
chr17:34171496|34171843		TAF15	0	8	0.001	297.32	18.182	Up	0.0069313	0.114795
chr20:34183399|34183676		FER1L4	0	8	0.001	297.32	18.182	Up	0.0069313	0.114458
chr1:186359843|186360923	hsa_circ_0007538	C1orf27	0	8	0.001	297.32	18.182	Up	0.0069313	0.114123
chr1:33760538|33760906	hsa_circ_0009027	ZNF362	0	8	0.001	297.32	18.182	Up	0.0069313	0.113791
chr4:177648932|177650900	hsa_circ_0002942	VEGFC	0	8	0.001	297.32	18.182	Up	0.0069313	0.11346
chr15:41961026|42005694		MGA	0	7	0.001	260.155	17.989	Up	0.0130068	0.169149
chr6:35586873|35640536		snoU13,Y_RNA,U3,FKBP5	0	7	0.001	260.155	17.989	Up	0.0130068	0.168759
chr3:47139445|47144913	hsa_circ_0001289	SETD2	0	7	0.001	260.155	17.989	Up	0.0130068	0.168371
chr18:18945988|18983955	hsa_circ_0003653	GREB1L	0	7	0.001	260.155	17.989	Up	0.0130068	0.167985
chr19:7455462|7455606		CTB-133G6.2	0	7	0.001	260.155	17.989	Up	0.0130068	0.167601
chr3:32774915|32778982		CNOT10	0	7	0.001	260.155	17.989	Up	0.0130068	0.167218
chr2:43725972|43755127	hsa_circ_0002392	THADA	0	7	0.001	260.155	17.989	Up	0.0130068	0.166837
chrX:54013511|54014377	hsa_circ_0009069	PHF8	0	7	0.001	260.155	17.989	Up	0.0130068	0.166458
chr19:41847788|41848152	hsa_circ_0002837	TGFB1	0	7	0.001	260.155	17.989	Up	0.0130068	0.166081
chr15:72810408|72853890	hsa_circ_0000629	ARIH1	0	7	0.001	260.155	17.989	Up	0.0130068	0.165705
chr14:74325519|74340917		PTGR2,RP5-1021I20.4	0	7	0.001	260.155	17.989	Up	0.0130068	0.165331
chr10:70404455|70412351		TET1	0	7	0.001	260.155	17.989	Up	0.0130068	0.164958
chr20:48256215|48257202	hsa_circ_0004868	B4GALT5	0	7	0.001	260.155	17.989	Up	0.0130068	0.164588
chr6:150092298|150094305	hsa_circ_0006936	PCMT1	0	7	0.001	260.155	17.989	Up	0.0130068	0.164219
chr2:135075100|135076310	hsa_circ_0008155	MGAT5	0	7	0.001	260.155	17.989	Up	0.0130068	0.163851
chr8:26248759|26265892	hsa_circ_0002131	BNIP3L	0	7	0.001	260.155	17.989	Up	0.0130068	0.163486
chr7:5363845|5364879		TNRC18	0	7	0.001	260.155	17.989	Up	0.0130068	0.163121
chr2:30748453|30756180	hsa_circ_0000987	LCLAT1	0	7	0.001	260.155	17.989	Up	0.0130068	0.162759
chr13:102220050|102250649	hsa_circ_0008020	ITGBL1	0	7	0.001	260.155	17.989	Up	0.0130068	0.162398
chr11:62284461|62284667		AHNAK	0	7	0.001	260.155	17.989	Up	0.0130068	0.162039
chr2:201281102|201284219	hsa_circ_0003994	SPATS2L	0	7	0.001	260.155	17.989	Up	0.0130068	0.161681
chr4:177632653|177650900	hsa_circ_0004496	VEGFC	0	7	0.001	260.155	17.989	Up	0.0130068	0.161325
chr7:155465561|155473602	hsa_circ_0001772	RBM33	0	7	0.001	260.155	17.989	Up	0.0130068	0.16097
chr19:45766371|45769539	hsa_circ_0051449	MARK4	0	7	0.001	260.155	17.989	Up	0.0130068	0.160617
chr22:43286953|43287188	hsa_circ_0002610	PACSIN2	0	7	0.001	260.155	17.989	Up	0.0130068	0.160266
chr17:36517594|36523933	hsa_circ_0043329	SOCS7	0	7	0.001	260.155	17.989	Up	0.0130068	0.159916
chr8:141799573|141874498	hsa_circ_0009102	PTK2	0	7	0.001	260.155	17.989	Up	0.0130068	0.159568
chr11:77336008|77340944	hsa_circ_0004593	CLNS1A	0	7	0.001	260.155	17.989	Up	0.0130068	0.159221
chr9:108467878|108484902	hsa_circ_0005171	TMEM38B	0	7	0.001	260.155	17.989	Up	0.0130068	0.158875
chr4:77917578|77952123	hsa_circ_0070057	2021-09-11	0	7	0.001	260.155	17.989	Up	0.0130068	0.158531
chr1:115262200|115263338	hsa_circ_0013644	CSDE1	0	7	0.001	260.155	17.989	Up	0.0130068	0.158189
chr18:9208655|9221997	hsa_circ_0003652	ANKRD12	0	7	0.001	260.155	17.989	Up	0.0130068	0.157848
chr3:47079156|47098980	hsa_circ_0006544	SETD2	0	7	0.001	260.155	17.989	Up	0.0130068	0.157509
chr5:74041503|74046492		GFM2	0	7	0.001	260.155	17.989	Up	0.0130068	0.157171
chr14:71880665|71948928	hsa_circ_0000552	snoU13,SNORA79,Y_RNA,SNORD112,U3,SIPA1L1	0	7	0.001	260.155	17.989	Up	0.0130068	0.156834
chr15:41036245|41037457	hsa_circ_0004942	RMDN3	0	7	0.001	260.155	17.989	Up	0.0130068	0.156499
chr3:145701395|145708714		snoU13,Y_RNA,U3,SNORA25,U8	0	7	0.001	260.155	17.989	Up	0.0130068	0.156165
chr12:93192668|93202932		EEA1	0	7	0.001	260.155	17.989	Up	0.0130068	0.155833
chr2:32703703|32733326	hsa_circ_0053751	BIRC6	0	7	0.001	260.155	17.989	Up	0.0130068	0.155502
chr7:99672758|99673253	hsa_circ_0081386	ZNF3	0	7	0.001	260.155	17.989	Up	0.0130068	0.155173
chr7:27668990|27672064	hsa_circ_0003958	HIBADH	0	7	0.001	260.155	17.989	Up	0.0130068	0.154845
chrX:64295354|64333693	hsa_circ_0002842	snoU13,Y_RNA,U3	0	7	0.001	260.155	17.989	Up	0.0130068	0.154518
chr16:87782279|87795646	hsa_circ_0000724	KLHDC4	0	7	0.001	260.155	17.989	Up	0.0130068	0.154193
chr22:38894090|38897285	hsa_circ_0063331	DDX17	0	7	0.001	260.155	17.989	Up	0.0130068	0.153869
chr11:19371920|19372574		Y_RNA,snoU13,SNORA7	0	7	0.001	260.155	17.989	Up	0.0130068	0.153546
chr11:19371725|19372574		Y_RNA,snoU13,SNORA7	0	7	0.001	260.155	17.989	Up	0.0130068	0.153225
chr11:18422384|18425358	hsa_circ_0006469	LDHA	0	7	0.001	260.155	17.989	Up	0.0130068	0.152905
chr9:118949433|119033695		PAPPA	0	7	0.001	260.155	17.989	Up	0.0130068	0.152586
chr9:101542471|101544855	hsa_circ_0006928	ANKS6	0	7	0.001	260.155	17.989	Up	0.0130068	0.152269
chr1:36872981|36876194		snoU13,Y_RNA,SNORA77,SCARNA16,SNORA70,SNORD112	0	7	0.001	260.155	17.989	Up	0.0130068	0.151953
chr21:46624609|46640833		ADARB1	0	6	0.001	222.99	17.767	Up	0.0244078	0.213749
chr12:124218473|124221818	hsa_circ_0000460	ATP6V0A2	0	6	0.001	222.99	17.767	Up	0.0244078	0.213417
chr19:45767942|45769539	hsa_circ_0051454	MARK4	0	6	0.001	222.99	17.767	Up	0.0244078	0.213086
chr18:32902352|32907027	hsa_circ_0003785	Y_RNA,snoU13,SNORD112,U3,SNORA73	0	6	0.001	222.99	17.767	Up	0.0244078	0.212756
chr5:76745585|76760634	hsa_circ_0008861	WDR41	0	6	0.001	222.99	17.767	Up	0.0244078	0.212427
chr12:30826924|30827687	hsa_circ_0025779	IPO8	0	6	0.001	222.99	17.767	Up	0.0244078	0.212099
chr22:36712562|36714370	hsa_circ_0009004	MYH9	0	6	0.001	222.99	17.767	Up	0.0244078	0.211772
chr3:57827026|57835543	hsa_circ_0005702	SLMAP	0	6	0.001	222.99	17.767	Up	0.0244078	0.211447
chr20:34446224|34459751	hsa_circ_0003322	PHF20	0	6	0.001	222.99	17.767	Up	0.0244078	0.211122
chr18:39595440|39609405	hsa_circ_0002560	PIK3C3	0	6	0.001	222.99	17.767	Up	0.0244078	0.210798
chr14:77930941|77932010	hsa_circ_0008404	AHSA1	0	6	0.001	222.99	17.767	Up	0.0244078	0.210475
chr12:53410257|53421972	hsa_circ_0026498	EIF4B	0	6	0.001	222.99	17.767	Up	0.0244078	0.210153
chr9:99122436|99130587	hsa_circ_0006589	SLC35D2	0	6	0.001	222.99	17.767	Up	0.0244078	0.209833
chr19:3623686|3624160	hsa_circ_0002661	CACTIN	0	6	0.001	222.99	17.767	Up	0.0244078	0.209513
chr7:37988442|37989994		EPDR1	0	6	0.001	222.99	17.767	Up	0.0244078	0.209194
chr12:112321385|112321572	hsa_circ_0002488	MAPKAPK5	0	6	0.001	222.99	17.767	Up	0.0244078	0.208876
chr2:85595809|85596953	hsa_circ_0008059	ELMOD3	0	6	0.001	222.99	17.767	Up	0.0244078	0.208559
chr13:49712883|49720071	hsa_circ_0000481	FNDC3A	0	6	0.001	222.99	17.767	Up	0.0244078	0.208243
chr8:26439485|26441499	hsa_circ_0005013	DPYSL2	0	6	0.001	222.99	17.767	Up	0.0244078	0.207928
chr14:24687339|24687637	hsa_circ_0031361	NEDD8,NEDD8-MDP1	0	6	0.001	222.99	17.767	Up	0.0244078	0.207614
chr1:173961893|173962273	hsa_circ_0004927	RC3H1	0	6	0.001	222.99	17.767	Up	0.0244078	0.207301
chr11:85718585|85742653	hsa_circ_0023936	PICALM	0	6	0.001	222.99	17.767	Up	0.0244078	0.206988
chr5:93294482|93410474		FAM172A	0	6	0.001	222.99	17.767	Up	0.0244078	0.206677
chr10:122278345|122334813	hsa_circ_0020211	PPAPDC1A	0	6	0.001	222.99	17.767	Up	0.0244078	0.206367
chr1:98144651|98187227		DPYD	0	6	0.001	222.99	17.767	Up	0.0244078	0.206057
chr2:135887565|135911446		RAB3GAP1	0	6	0.001	222.99	17.767	Up	0.0244078	0.205749
chrX:147743429|147744289	hsa_circ_0001947	AFF2	0	6	0.001	222.99	17.767	Up	0.0244078	0.205441
chr20:47881253|47888287		ZNFX1	0	6	0.001	222.99	17.767	Up	0.0244078	0.205135
chr1:211092982|211094309		snoU13,Y_RNA,SNORD112,SNORA26,U3,SNORA51,SNORA25,SNORA72,KCNH1	0	6	0.001	222.99	17.767	Up	0.0244078	0.204829
chr9:132719639|132720832	hsa_circ_0007426	FNBP1	0	6	0.001	222.99	17.767	Up	0.0244078	0.204524
chr2:234296903|234307095		Y_RNA,DGKD	0	6	0.001	222.99	17.767	Up	0.0244078	0.20422
chr11:2154407|2156634		IGF2,INS-IGF2	0	6	0.001	222.99	17.767	Up	0.0244078	0.203917
chr20:37159810|37161502	hsa_circ_0060342	RALGAPB	0	6	0.001	222.99	17.767	Up	0.0244078	0.203615
chr16:3358313|3358836	hsa_circ_0008268	ZNF75A	0	6	0.001	222.99	17.767	Up	0.0244078	0.203314
chr19:10906048|10909248	hsa_circ_0049335	DNM2	0	6	0.001	222.99	17.767	Up	0.0244078	0.203014
chr6:160467530|160469575		IGF2R	0	6	0.001	222.99	17.767	Up	0.0244078	0.202714
chr11:76224430|76239510	hsa_circ_0008189	C11orf30	0	6	0.001	222.99	17.767	Up	0.0244078	0.202416
chr1:8555123|8617582	hsa_circ_0006837	RERE	0	6	0.001	222.99	17.767	Up	0.0244078	0.202118
chr12:64882267|64883899		TBK1	0	6	0.001	222.99	17.767	Up	0.0244078	0.201821
chr11:65267906|65268121		MALAT1	0	6	0.001	222.99	17.767	Up	0.0244078	0.201525
chr16:53907698|53968021	hsa_circ_0039400	FTO	0	6	0.001	222.99	17.767	Up	0.0244078	0.20123
chr12:107236367|107254190	hsa_circ_0028021	RIC8B	0	6	0.001	222.99	17.767	Up	0.0244078	0.200936
chr15:76146727|76165909		UBE2Q2	0	6	0.001	222.99	17.767	Up	0.0244078	0.200643
chr1:201438028|201438260		PHLDA3	0	6	0.001	222.99	17.767	Up	0.0244078	0.20035
chr4:40892381|40937156	hsa_circ_0008547	APBB2	0	6	0.001	222.99	17.767	Up	0.0244078	0.200059
chr2:242097222|242109282		PPP1R7	0	6	0.001	222.99	17.767	Up	0.0244078	0.199768
chr5:36953720|36986403	hsa_circ_0072162	NIPBL	0	6	0.001	222.99	17.767	Up	0.0244078	0.199478
chr3:64132506|64133378		PRICKLE2	0	6	0.001	222.99	17.767	Up	0.0244078	0.199189
chr1:40980187|40981590		EXO5	0	6	0.001	222.99	17.767	Up	0.0244078	0.198901
chr3:99394504|99396732		COL8A1	0	6	0.001	222.99	17.767	Up	0.0244078	0.198613
chr11:581492|582081		PHRF1	0	6	0.001	222.99	17.767	Up	0.0244078	0.198327
chr20:34096772|34097883	hsa_circ_0060083	CEP250	0	6	0.001	222.99	17.767	Up	0.0244078	0.198041
chr2:216256355|216259442	hsa_circ_0058113	FN1	0	6	0.001	222.99	17.767	Up	0.0244078	0.197756
chr6:38224185|38256237	hsa_circ_0076253	BTBD9	0	6	0.001	222.99	17.767	Up	0.0244078	0.197472
chr2:39406328|39456729		CDKL4	0	6	0.001	222.99	17.767	Up	0.0244078	0.197188
chr15:68649489|68650923		ITGA11	0	6	0.001	222.99	17.767	Up	0.0244078	0.196906
chr2:95814630|95819004		ZNF514	0	6	0.001	222.99	17.767	Up	0.0244078	0.196624
chr12:42745687|42792796	hsa_circ_0004815	PPHLN1	0	6	0.001	222.99	17.767	Up	0.0244078	0.196343
chr1:169947226|170001116		KIFAP3	0	6	0.001	222.99	17.767	Up	0.0244078	0.196063
chr11:92085262|92088570	hsa_circ_0000348	FAT3	0	6	0.001	222.99	17.767	Up	0.0244078	0.195784
chr20:33315063|33324562	hsa_circ_0004468	NCOA6	0	6	0.001	222.99	17.767	Up	0.0244078	0.195505
chr16:53289512|53308214	hsa_circ_0039366	CHD9	0	6	0.001	222.99	17.767	Up	0.0244078	0.195228
chr9:36058824|36060152	hsa_circ_0086993	RECK	0	6	0.001	222.99	17.767	Up	0.0244078	0.194951
chr5:37115062|37120442	hsa_circ_0072202	C5orf42	0	6	0.001	222.99	17.767	Up	0.0244078	0.194675
chr18:9195549|9221997	hsa_circ_0046843	ANKRD12	0	6	0.001	222.99	17.767	Up	0.0244078	0.194399
chr5:141732791|141733148	hsa_circ_0008403	AC005592.2	0	6	0.001	222.99	17.767	Up	0.0244078	0.194125
chr12:46633462|46637097	hsa_circ_0000398	SLC38A1	0	6	0.001	222.99	17.767	Up	0.0244078	0.193851
chr11:77090286|77091039	hsa_circ_0008992	PAK1	0	6	0.001	222.99	17.767	Up	0.0244078	0.193578
chr2:180036847|180056593	hsa_circ_0002087	SESTD1	0	6	0.001	222.99	17.767	Up	0.0244078	0.193306
chrX:64295354|64295792	hsa_circ_0002532	snoU13,Y_RNA,U3	0	6	0.001	222.99	17.767	Up	0.0244078	0.193034
chr18:10534463|10550251	hsa_circ_0004922	NAPG	0	6	0.001	222.99	17.767	Up	0.0244078	0.192763
chr1:205585606|205593019	hsa_circ_0000175	ELK4	0	6	0.001	222.99	17.767	Up	0.0244078	0.192493
chr17:66110563|66121621		snoU13,Y_RNA,SNORA40	0	6	0.001	222.99	17.767	Up	0.0244078	0.192224
chr1:22173847|22175524	hsa_circ_0006155	HSPG2	0	6	0.001	222.99	17.767	Up	0.0244078	0.191956
chr9:130206308|130207528	hsa_circ_0006984	ZNF79	0	6	0.001	222.99	17.767	Up	0.0244078	0.191688
chr13:110855921|110859802		COL4A1	0	6	0.001	222.99	17.767	Up	0.0244078	0.191421
chr10:30315032|30318795	hsa_circ_0018069	KIAA1462	0	6	0.001	222.99	17.767	Up	0.0244078	0.191155
chr11:118997645|118997835	hsa_circ_0008960	HINFP	0	6	0.001	222.99	17.767	Up	0.0244078	0.190889
chr14:50942846|50943024	hsa_circ_0031866	MAP4K5	0	6	0.001	222.99	17.767	Up	0.0244078	0.190625
chr11:85707869|85714494	hsa_circ_0023919	PICALM	0	6	0.001	222.99	17.767	Up	0.0244078	0.190361
chr1:200729967|200784772	hsa_circ_0015839	CAMSAP2	0	6	0.001	222.99	17.767	Up	0.0244078	0.190097
chr9:138741983|138758382	hsa_circ_0089489	CAMSAP1	0	6	0.001	222.99	17.767	Up	0.0244078	0.189835
chr3:178626310|178627494	hsa_circ_0005093	snoU13,Y_RNA,SNORA25,U8	0	6	0.001	222.99	17.767	Up	0.0244078	0.189573
chr22:47370186|47433094	hsa_circ_0002406	TBC1D22A	0	6	0.001	222.99	17.767	Up	0.0244078	0.189312
chr2:180837920|180838529	hsa_circ_0057234	CWC22	0	6	0.001	222.99	17.767	Up	0.0244078	0.189051
chr19:38621138|38621412		SIPA1L3	0	6	0.001	222.99	17.767	Up	0.0244078	0.188792
chr8:98698896|98703416	hsa_circ_0002961	MTDH	0	6	0.001	222.99	17.767	Up	0.0244078	0.188533
chr15:91503130|91505004		RCCD1	0	6	0.001	222.99	17.767	Up	0.0244078	0.188274
chr1:246350045|246350244	hsa_circ_0008834	SMYD3	0	6	0.001	222.99	17.767	Up	0.0244078	0.188017
chr15:63998979|64008672	hsa_circ_0035801	HERC1	0	6	0.001	222.99	17.767	Up	0.0244078	0.18776
chr7:69364272|69364484	hsa_circ_0080414	AUTS2	0	6	0.001	222.99	17.767	Up	0.0244078	0.187504
chr2:236706403|236715975	hsa_circ_0058806	AGAP1	0	6	0.001	222.99	17.767	Up	0.0244078	0.187248
chr9:4823548|4827033	hsa_circ_0006345	RCL1	0	6	0.001	222.99	17.767	Up	0.0244078	0.186994
chr12:32458631|32459056	hsa_circ_0025839	BICD1	0	6	0.001	222.99	17.767	Up	0.0244078	0.18674
chr18:42529846|42533305		SETBP1	0	6	0.001	222.99	17.767	Up	0.0244078	0.186486
chr1:8555123|8674745	hsa_circ_0009117	RERE	0	5	0.001	185.825	17.504	Up	0.0458022	0.244931
chr6:118769567|118771033		snoU13,Y_RNA,SNORD112,SNORD45,SNORA33	0	5	0.001	185.825	17.504	Up	0.0458022	0.244698
chr15:50923614|50941082	hsa_circ_0008637	TRPM7	0	5	0.001	185.825	17.504	Up	0.0458022	0.244467
chr9:119093523|119097353	hsa_circ_0088239	PAPPA	0	5	0.001	185.825	17.504	Up	0.0458022	0.244235
chr9:118949433|118997916	hsa_circ_0088209	PAPPA	0	5	0.001	185.825	17.504	Up	0.0458022	0.244004
chr11:73914773|73915490		PPME1	0	5	0.001	185.825	17.504	Up	0.0458022	0.243773
chr14:75016566|75022396	hsa_circ_0008641	LTBP2	0	5	0.001	185.825	17.504	Up	0.0458022	0.243543
chr10:95436410|95447206		FRA10AC1	0	5	0.001	185.825	17.504	Up	0.0458022	0.243313
chr3:81627076|81643174	hsa_circ_0004388	GBE1	0	5	0.001	185.825	17.504	Up	0.0458022	0.243084
chr17:80141650|80146295	hsa_circ_0003430	CCDC57	0	5	0.001	185.825	17.504	Up	0.0458022	0.242855
chr6:157120799|157150555		snoU13,SNORD45,ARID1B	0	5	0.001	185.825	17.504	Up	0.0458022	0.242627
chr9:80409379|80412564	hsa_circ_0006459	GNAQ	0	5	0.001	185.825	17.504	Up	0.0458022	0.242399
chr8:30557598|30560757	hsa_circ_0083861	GSR	0	5	0.001	185.825	17.504	Up	0.0458022	0.242171
chr1:32384571|32385259	hsa_circ_0011338	PTP4A2	0	5	0.001	185.825	17.504	Up	0.0458022	0.241944
chr10:135209217|135216277	hsa_circ_0000271	MTG1,RP11-108K14.8	0	5	0.001	185.825	17.504	Up	0.0458022	0.241717
chr17:11958206|11984847	hsa_circ_0007508	MAP2K4	0	5	0.001	185.825	17.504	Up	0.0458022	0.241491
chr9:118982216|119033695	hsa_circ_0088222	PAPPA	0	5	0.001	185.825	17.504	Up	0.0458022	0.241265
chr5:65000106|65004385		SGTB	0	5	0.001	185.825	17.504	Up	0.0458022	0.241039
chr10:93751876|93768032	hsa_circ_0005975	BTAF1	0	5	0.001	185.825	17.504	Up	0.0458022	0.240814
chr5:37125346|37164429		C5orf42	0	5	0.001	185.825	17.504	Up	0.0458022	0.24059
chr5:78734833|78752841	hsa_circ_0006916	HOMER1	0	5	0.001	185.825	17.504	Up	0.0458022	0.240366
chr19:37916770|37917280	hsa_circ_0004906	ZNF569	0	5	0.001	185.825	17.504	Up	0.0458022	0.240142
chr10:43650345|43671480		CSGALNACT2	0	5	0.001	185.825	17.504	Up	0.0458022	0.239918
chr1:247318868|247323169		Y_RNA,ZNF124	0	5	0.001	185.825	17.504	Up	0.0458022	0.239695
chr14:51710574|51716483	hsa_circ_0009104	TMX1	0	5	0.001	185.825	17.504	Up	0.0458022	0.239473
chr1:36475076|36492899	hsa_circ_0011644	AGO3	0	5	0.001	185.825	17.504	Up	0.0458022	0.239251
chr3:50150816|50151684	hsa_circ_0002479	RBM5	0	5	0.001	185.825	17.504	Up	0.0458022	0.239029
chr10:22002701|22016857	hsa_circ_0007084	MLLT10	0	5	0.001	185.825	17.504	Up	0.0458022	0.238808
chr6:128326229|128411137		PTPRK	0	5	0.001	185.825	17.504	Up	0.0458022	0.238587
chr18:77208782|77211816	hsa_circ_0000859	NFATC1	0	5	0.001	185.825	17.504	Up	0.0458022	0.238366
chr22:28290543|28310335	hsa_circ_0062688	PITPNB	0	5	0.001	185.825	17.504	Up	0.0458022	0.238146
chr19:13064954|13065340		Y_RNA,SNORA70,snoU13	0	5	0.001	185.825	17.504	Up	0.0458022	0.237926
chr9:15267912|15274710		snoU13,Y_RNA,TTC39B	0	5	0.001	185.825	17.504	Up	0.0458022	0.237707
chr14:20863609|20864108	hsa_circ_0031113	TEP1	0	5	0.001	185.825	17.504	Up	0.0458022	0.237488
chr16:929570|961079	hsa_circ_0005483	LMF1	0	5	0.001	185.825	17.504	Up	0.0458022	0.23727
chr3:167754624|167759262	hsa_circ_0004086	GOLIM4	0	5	0.001	185.825	17.504	Up	0.0458022	0.237052
chr11:119002245|119003929	hsa_circ_0006932	HINFP	0	5	0.001	185.825	17.504	Up	0.0458022	0.236834
chr3:29910349|29941246	hsa_circ_0064644	RBMS3	0	5	0.001	185.825	17.504	Up	0.0458022	0.236617
chr12:124856568|124857156		NCOR2	0	5	0.001	185.825	17.504	Up	0.0458022	0.2364
chr22:41734317|41735195	hsa_circ_0007382	ZC3H7B	0	5	0.001	185.825	17.504	Up	0.0458022	0.236183
chr16:396148|397106	hsa_circ_0005838	AXIN1	0	5	0.001	185.825	17.504	Up	0.0458022	0.235967
chr3:171965323|172016577		FNDC3B	0	5	0.001	185.825	17.504	Up	0.0458022	0.235752
chr6:13639795|13644961	hsa_circ_0001578	RANBP9	0	5	0.001	185.825	17.504	Up	0.0458022	0.235536
chr20:60572606|60589763		TAF4	0	5	0.001	185.825	17.504	Up	0.0458022	0.235321
chr3:171830242|172016577		FNDC3B	0	5	0.001	185.825	17.504	Up	0.0458022	0.235107
chr7:18705836|18706099	hsa_circ_0007904	HDAC9	0	5	0.001	185.825	17.504	Up	0.0458022	0.234893
chr5:109049221|109051965	hsa_circ_0008058	MAN2A1	0	5	0.001	185.825	17.504	Up	0.0458022	0.234679
chr1:39851106|39854330	hsa_circ_0011837	MACF1	0	5	0.001	185.825	17.504	Up	0.0458022	0.234466
chr9:7046862|7049200	hsa_circ_0086343	KDM4C	0	5	0.001	185.825	17.504	Up	0.0458022	0.234253
chr1:63944435|63974241	hsa_circ_0004586	ITGB3BP	0	5	0.001	185.825	17.504	Up	0.0458022	0.23404
chr6:86328536|86329135	hsa_circ_0006131	SYNCRIP	0	5	0.001	185.825	17.504	Up	0.0458022	0.233828
chr1:235582788|235590554	hsa_circ_0006474	TBCE	0	5	0.001	185.825	17.504	Up	0.0458022	0.233616
chr12:109212025|109217137	hsa_circ_0028090	SSH1	0	5	0.001	185.825	17.504	Up	0.0458022	0.233405
chr2:47202112|47206046	hsa_circ_0003478	TTC7A	0	5	0.001	185.825	17.504	Up	0.0458022	0.233194
chr9:4823548|4860901		RCL1	0	5	0.001	185.825	17.504	Up	0.0458022	0.232983
chr19:57743401|57746426		AURKC	0	5	0.001	185.825	17.504	Up	0.0458022	0.232773
chr20:34312492|34313077	hsa_circ_0007632	RBM39	0	5	0.001	185.825	17.504	Up	0.0458022	0.232563
chr4:146744574|146770713	hsa_circ_0001447	ZNF827	0	5	0.001	185.825	17.504	Up	0.0458022	0.232353
chr1:246021798|246093239	hsa_circ_0017289	SMYD3	0	5	0.001	185.825	17.504	Up	0.0458022	0.232144
chr10:22193451|22209892	hsa_circ_0004306	DNAJC1	0	5	0.001	185.825	17.504	Up	0.0458022	0.231935
chr20:34389413|34435356	hsa_circ_0006478	PHF20	0	5	0.001	185.825	17.504	Up	0.0458022	0.231727
chr5:32395265|32400308		ZFR	0	5	0.001	185.825	17.504	Up	0.0458022	0.231519
chr1:87181407|87190088		SH3GLB1	0	5	0.001	185.825	17.504	Up	0.0458022	0.231311
chr9:79996892|80022523	hsa_circ_0008075	VPS13A	0	5	0.001	185.825	17.504	Up	0.0458022	0.231104
chr7:128138090|128140331		snoU13,Y_RNA,U3,SNORA51,SNORA40,SNORD112,METTL2B	0	5	0.001	185.825	17.504	Up	0.0458022	0.230897
chr1:42730786|42776781	hsa_circ_0004416	FOXJ3	0	5	0.001	185.825	17.504	Up	0.0458022	0.230691
chr16:69729039|69729282	hsa_circ_0006845	NFAT5	0	5	0.001	185.825	17.504	Up	0.0458022	0.230485
chr2:70406664|70409129	hsa_circ_0055113	C2orf42	0	5	0.001	185.825	17.504	Up	0.0458022	0.230279
chr1:180793889|180794480	hsa_circ_0005909	XPR1	0	5	0.001	185.825	17.504	Up	0.0458022	0.230073
chr2:9083316|9098771	hsa_circ_0007334	MBOAT2	0	5	0.001	185.825	17.504	Up	0.0458022	0.229664
chr2:110321943|110323436	hsa_circ_0009020	2021-09-10	0	5	0.001	185.825	17.504	Up	0.0458022	0.229459
chr17:76198580|76198832	hsa_circ_0045881	AFMID	0	5	0.001	185.825	17.504	Up	0.0458022	0.229255
chr21:38844986|38853128	hsa_circ_0061697	DYRK1A	0	5	0.001	185.825	17.504	Up	0.0458022	0.229052
chr3:183361268|183390272	hsa_circ_0001368	KLHL24	0	5	0.001	185.825	17.504	Up	0.0458022	0.228848
chr19:36509800|36510208	hsa_circ_0050673	CLIP3	0	5	0.001	185.825	17.504	Up	0.0458022	0.228646
chr8:144770832|144772293	hsa_circ_0002535	ZNF707	0	5	0.001	185.825	17.504	Up	0.0458022	0.228443
chr19:45871888|45872405	hsa_circ_0004546	ERCC2	0	5	0.001	185.825	17.504	Up	0.0458022	0.228241
chr2:219103387|219110269	hsa_circ_0058213	ARPC2	0	5	0.001	185.825	17.504	Up	0.0458022	0.228039
chr12:51173923|51203372		ATF1	0	5	0.001	185.825	17.504	Up	0.0458022	0.227838
chr19:33106564|33116872	hsa_circ_0007295	ANKRD27	0	5	0.001	185.825	17.504	Up	0.0458022	0.227637
chr2:36596251|36623930	hsa_circ_0004182	snoU13,Y_RNA,SNORA51,SNORA40,SNORD112,CRIM1	0	5	0.001	185.825	17.504	Up	0.0458022	0.227436
chr2:159992705|160007067	hsa_circ_0008010	TANC1	0	5	0.001	185.825	17.504	Up	0.0458022	0.227235
chr2:191765290|191769893	hsa_circ_0006662	GLS	0	5	0.001	185.825	17.504	Up	0.0458022	0.227035
chr7:65915058|66041919	hsa_circ_0006562	snoU13,Y_RNA,U3,SNORA51	0	5	0.001	185.825	17.504	Up	0.0458022	0.226836
chr1:176524543|176526377		PAPPA2	0	5	0.001	185.825	17.504	Up	0.0458022	0.226636
chr20:34241450|34246936	hsa_circ_0001146	CPNE1	0	5	0.001	185.825	17.504	Up	0.0458022	0.226437
chr1:92327028|92327201	hsa_circ_0006622	TGFBR3	0	5	0.001	185.825	17.504	Up	0.0458022	0.226239
chr3:110830877|110845182	hsa_circ_0066776	PVRL3	0	5	0.001	185.825	17.504	Up	0.0458022	0.22604
chr11:65190359|65190622		NEAT1	0	5	0.001	185.825	17.504	Up	0.0458022	0.225843
chr3:156411809|156413814	hsa_circ_0006999	TIPARP	0	5	0.001	185.825	17.504	Up	0.0458022	0.225645
chr12:125587225|125587627		AACS	0	5	0.001	185.825	17.504	Up	0.0458022	0.225448
chr7:80394471|80435074	hsa_circ_0080894	SEMA3C	0	5	0.001	185.825	17.504	Up	0.0458022	0.225251
chr9:86274695|86284242	hsa_circ_0008038	snoU13,Y_RNA,SNORA31	0	5	0.001	185.825	17.504	Up	0.0458022	0.225054
chr3:49016915|49017929	hsa_circ_0008343	ARIH2	0	5	0.001	185.825	17.504	Up	0.0458022	0.224858
chr13:100953714|100962162	hsa_circ_0002664	PCCA	0	5	0.001	185.825	17.504	Up	0.0458022	0.224662
chr17:66303084|66303852	hsa_circ_0004560	ARSG	0	5	0.001	185.825	17.504	Up	0.0458022	0.224467
chr14:71867511|71884913	hsa_circ_0002722	SIPA1L1	0	5	0.001	185.825	17.504	Up	0.0458022	0.224271
chr6:35604791|35640536		snoU13,Y_RNA,U3,FKBP5	0	5	0.001	185.825	17.504	Up	0.0458022	0.224077
chr11:581492|587464	hsa_circ_0020670	PHRF1	0	5	0.001	185.825	17.504	Up	0.0458022	0.223882
chr1:144595835|144596473		RP11-640M9.2	0	5	0.001	185.825	17.504	Up	0.0458022	0.223688
chr6:7181357|7189555	hsa_circ_0007429	RREB1	0	5	0.001	185.825	17.504	Up	0.0458022	0.223494
chr14:102792322|102793224	hsa_circ_0033403	ZNF839	0	5	0.001	185.825	17.504	Up	0.0458022	0.223301
chr10:225934|295028		ZMYND11	0	5	0.001	185.825	17.504	Up	0.0458022	0.223107
chr11:32948703|32956981	hsa_circ_0021570	QSER1	0	5	0.001	185.825	17.504	Up	0.0458022	0.222915
chr15:25936862|25940293		ATP10A	0	5	0.001	185.825	17.504	Up	0.0458022	0.222722
chr1:40980187|40982858		snoU13,Y_RNA,SNORA77,SCARNA16,SNORA70,SNORD112,SNORA63	0	5	0.001	185.825	17.504	Up	0.0458022	0.22253
chr7:131060183|131073731	hsa_circ_0082398	MKLN1	0	5	0.001	185.825	17.504	Up	0.0458022	0.222338
chr5:138145727|138163407	hsa_circ_0007440	CTNNA1	0	5	0.001	185.825	17.504	Up	0.0458022	0.222147
chr3:32757717|32758729	hsa_circ_0064697	CNOT10	0	5	0.001	185.825	17.504	Up	0.0458022	0.221955
chr1:31528160|31532424		PUM1	0	5	0.001	185.825	17.504	Up	0.0458022	0.221765
chrX:109310575|109352374	hsa_circ_0091331	TMEM164	0	5	0.001	185.825	17.504	Up	0.0458022	0.221574
chr14:100380516|100381034		EML1	0	5	0.001	185.825	17.504	Up	0.0458022	0.221384
chr3:196842798|196846401	hsa_circ_0001383	DLG1	0	5	0.001	185.825	17.504	Up	0.0458022	0.221194
chr6:5368783|5431405	hsa_circ_0075530	FARS2	0	5	0.001	185.825	17.504	Up	0.0458022	0.221004
chr17:3717616|3719564	hsa_circ_0041462	C17orf85	0	5	0.001	185.825	17.504	Up	0.0458022	0.220815
chr4:83799883|83803090	hsa_circ_0001421	SEC31A	0	5	0.001	185.825	17.504	Up	0.0458022	0.220626
chr3:133907681|133914026	hsa_circ_0005768	RYK	0	5	0.001	185.825	17.504	Up	0.0458022	0.220438
chr1:48771459|48825442		SPATA6	0	5	0.001	185.825	17.504	Up	0.0458022	0.22025
chr12:93219942|93246801		EEA1	0	5	0.001	185.825	17.504	Up	0.0458022	0.220062
chr7:24659671|24720139	hsa_circ_0079617	MPP6	0	5	0.001	185.825	17.504	Up	0.0458022	0.219874
chr5:122272429|122281854	hsa_circ_0003041	SNX24	0	5	0.001	185.825	17.504	Up	0.0458022	0.219687
chr11:19854030|19901673	hsa_circ_0021482	NAV2	0	5	0.001	185.825	17.504	Up	0.0458022	0.2195
chr4:39902046|39904080	hsa_circ_0069524	PDS5A	0	5	0.001	185.825	17.504	Up	0.0458022	0.219313
chr3:197559068|197566268		LRCH3	0	5	0.001	185.825	17.504	Up	0.0458022	0.219127
chr7:73770740|73771807	hsa_circ_0002755	CLIP2	0	5	0.001	185.825	17.504	Up	0.0458022	0.218941
chr14:103434670|103434894		CDC42BPB	0	5	0.001	185.825	17.504	Up	0.0458022	0.218755
chr15:63845914|63852169	hsa_circ_0000613	USP3	0	5	0.001	185.825	17.504	Up	0.0458022	0.21857
chr19:9768685|9770143		ZNF562	0	5	0.001	185.825	17.504	Up	0.0458022	0.218385
chr3:169766526|169776227		snoU13,Y_RNA,SNORA25,U8,SNORA72,GPR160	0	5	0.001	185.825	17.504	Up	0.0458022	0.2182
chr10:75830428|75832610	hsa_circ_0007797	VCL	0	5	0.001	185.825	17.504	Up	0.0458022	0.218015
chr3:136323151|136323315	hsa_circ_0001342	STAG1	0	5	0.001	185.825	17.504	Up	0.0458022	0.217831
chr9:131029737|131030803	hsa_circ_0003728	GOLGA2	0	5	0.001	185.825	17.504	Up	0.0458022	0.217647
chr6:152650865|152653025	hsa_circ_0078328	SYNE1	0	5	0.001	185.825	17.504	Up	0.0458022	0.217464
chr3:122808015|122811289	hsa_circ_0067013	PDIA5	0	5	0.001	185.825	17.504	Up	0.0458022	0.217281
chr3:99141713|99143133		snoU13,Y_RNA,U3,SNORA25,U8	0	5	0.001	185.825	17.504	Up	0.0458022	0.217098
chr5:80071513|80109560		MSH3	0	5	0.001	185.825	17.504	Up	0.0458022	0.216915
chr11:122953793|122955421	hsa_circ_0003997	CLMP	0	5	0.001	185.825	17.504	Up	0.0458022	0.216733
chr19:5653126|5653431		SAFB	0	5	0.001	185.825	17.504	Up	0.0458022	0.216551
chr12:96692647|96704955		CDK17	0	5	0.001	185.825	17.504	Up	0.0458022	0.216369
chr3:49372453|49373029	hsa_circ_0001301	snoU13,Y_RNA,U3,SNORA25,U8,USP4	0	5	0.001	185.825	17.504	Up	0.0458022	0.216188
chr12:65720606|65762806		MSRB3	0	5	0.001	185.825	17.504	Up	0.0458022	0.216007
chr11:113711320|113725057	hsa_circ_0024323	USP28	0	5	0.001	185.825	17.504	Up	0.0458022	0.215826
chr16:4029117|4033441	hsa_circ_0007586	ADCY9	0	5	0.001	185.825	17.504	Up	0.0458022	0.215646
chr8:37734627|37735069	hsa_circ_0001789	RAB11FIP1	0	5	0.001	185.825	17.504	Up	0.0458022	0.215465
chr1:54059781|54060663	hsa_circ_0003946	GLIS1	0	5	0.001	185.825	17.504	Up	0.0458022	0.215286
chr16:3786037|3795355		CREBBP	0	5	0.001	185.825	17.504	Up	0.0458022	0.215106
chr2:135010666|135028121	hsa_circ_0002480	MGAT5	0	5	0.001	185.825	17.504	Up	0.0458022	0.214927
chr10:32740520|32762951		CCDC7	0	5	0.001	185.825	17.504	Up	0.0458022	0.214748
chr4:39843568|39847500	hsa_circ_0005668	PDS5A	0	5	0.001	185.825	17.504	Up	0.0458022	0.214569
chr11:65190766|65191485		NEAT1	0	5	0.001	185.825	17.504	Up	0.0458022	0.214391
chr4:52729603|52752804	hsa_circ_0007928	DCUN1D4	0	5	0.001	185.825	17.504	Up	0.0458022	0.214213
chr1:41474466|41475926	hsa_circ_0008296	CTPS1	0	5	0.001	185.825	17.504	Up	0.0458022	0.214035
chr8:71126138|71128999		NCOA2	0	5	0.001	185.825	17.504	Up	0.0458022	0.213858
chr1:94107860|94140497	hsa_circ_0002986	BCAR3	0	5	0.001	185.825	17.504	Up	0.0458022	0.21368
chr2:106739426|106782539	hsa_circ_0055945	UXS1	0	5	0.001	185.825	17.504	Up	0.0458022	0.213503
chr6:101163338|101173579	hsa_circ_0008321	ASCC3	0	5	0.001	185.825	17.504	Up	0.0458022	0.213327
chr6:108890765|108986092		snoU13,Y_RNA,U3,SNORA40,SNORD112,SNORD45,SNORA33,FOXO3	0	5	0.001	185.825	17.504	Up	0.0458022	0.213151
chr8:130915558|130924761		FAM49B	0	5	0.001	185.825	17.504	Up	0.0458022	0.212975
chr10:89527430|89536184	hsa_circ_0007229	ATAD1	0	5	0.001	185.825	17.504	Up	0.0458022	0.212799
chr17:40650942|40653322	hsa_circ_0043837	ATP6V0A1	0	5	0.001	185.825	17.504	Up	0.0458022	0.212623
chr17:65941525|65944422	hsa_circ_0000798	BPTF	0	5	0.001	185.825	17.504	Up	0.0458022	0.212448
chr11:120339997|120348235	hsa_circ_0024648	ARHGEF12	0	5	0.001	185.825	17.504	Up	0.0458022	0.212273
chr14:53339517|53340944	hsa_circ_0004970	FERMT2	0	5	0.001	185.825	17.504	Up	0.0458022	0.212099
chr7:77973095|77975360		MAGI2	0	5	0.001	185.825	17.504	Up	0.0458022	0.211925
chr9:98690361|98718295	hsa_circ_0087611	ERCC6L2	0	5	0.001	185.825	17.504	Up	0.0458022	0.211751
chr1:33097428|33100393		ZBTB8OS	0	5	0.001	185.825	17.504	Up	0.0458022	0.211577
chr22:30366965|30394846	hsa_circ_0002655	MTMR3	0	5	0.001	185.825	17.504	Up	0.0458022	0.211403
chr7:134642820|134643041		CALD1	0	5	0.001	185.825	17.504	Up	0.0458022	0.21123
chr9:15563976|15594170		CCDC171	0	5	0.001	185.825	17.504	Up	0.0458022	0.211057
chr9:115013209|115060196	hsa_circ_0003458	PTBP3	0	5	0.001	185.825	17.504	Up	0.0458022	0.210885
chr12:80007355|80014987		PAWR	0	5	0.001	185.825	17.504	Up	0.0458022	0.210713
chr5:54941617|54960691	hsa_circ_0008731	SLC38A9	0	5	0.001	185.825	17.504	Up	0.0458022	0.210541
chr16:46931560|46934702	hsa_circ_0039216	GPT2	0	5	0.001	185.825	17.504	Up	0.0458022	0.210369
chr1:198247091|198266370	hsa_circ_0006267	NEK7	0	5	0.001	185.825	17.504	Up	0.0458022	0.210197
chr1:87181407|87208918		SH3GLB1	0	4	0.001	148.66	17.182	Up	0.0859496	0.373155
chr9:99220661|99229089		snoU13,Y_RNA,SNORA31,U3,HABP4	0	4	0.001	148.66	17.182	Up	0.0859496	0.372868
chr9:36197548|36204176	hsa_circ_0007812	CLTA	0	4	0.001	148.66	17.182	Up	0.0859496	0.372581
chr14:100728641|100728803		YY1	0	4	0.001	148.66	17.182	Up	0.0859496	0.372294
chr7:65595731|65599361	hsa_circ_0080342	AC068533.7,CRCP	0	4	0.001	148.66	17.182	Up	0.0859496	0.372008
chr7:23015829|23023664	hsa_circ_0001971	FAM126A	0	4	0.001	148.66	17.182	Up	0.0859496	0.371722
chr4:2701407|2717831		FAM193A	0	4	0.001	148.66	17.182	Up	0.0859496	0.371437
chr5:137288317|137290065	hsa_circ_0008177	FAM13B	0	4	0.001	148.66	17.182	Up	0.0859496	0.371152
chr2:48045918|48046217		FBXO11	0	4	0.001	148.66	17.182	Up	0.0859496	0.370868
chr3:40502898|40503739	hsa_circ_0002102	RPL14	0	4	0.001	148.66	17.182	Up	0.0859496	0.370584
chr7:104702611|104722244		KMT2E	0	4	0.001	148.66	17.182	Up	0.0859496	0.3703
chr11:74315737|74331134	hsa_circ_0006656	POLD3	0	4	0.001	148.66	17.182	Up	0.0859496	0.370017
chr2:207144264|207162097	hsa_circ_0002141	ZDBF2	0	4	0.001	148.66	17.182	Up	0.0859496	0.369734
chr17:61391749|61396451	hsa_circ_0045190	TANC2	0	4	0.001	148.66	17.182	Up	0.0859496	0.369452
chr14:76198681|76201632	hsa_circ_0008187	TTLL5	0	4	0.001	148.66	17.182	Up	0.0859496	0.36917
chr4:169589341|169633074		PALLD	0	4	0.001	148.66	17.182	Up	0.0859496	0.368889
chr7:5680785|5681007	hsa_circ_0006574	RNF216	0	4	0.001	148.66	17.182	Up	0.0859496	0.368608
chr7:129679304|129688984	hsa_circ_0004364	ZC3HC1	0	4	0.001	148.66	17.182	Up	0.0859496	0.368327
chr4:2492064|2498848	hsa_circ_0008872	RNF4	0	4	0.001	148.66	17.182	Up	0.0859496	0.368047
chr2:219447694|219449444	hsa_circ_0058275	RQCD1	0	4	0.001	148.66	17.182	Up	0.0859496	0.367768
chr1:231079552|231097049	hsa_circ_0004531	TTC13	0	4	0.001	148.66	17.182	Up	0.0859496	0.367488
chr16:53188359|53191453	hsa_circ_0000701	Y_RNA,SNORA48,snoU13,SNORD112,CHD9	0	4	0.001	148.66	17.182	Up	0.0859496	0.36721
chr5:65349234|65350779	hsa_circ_0072732	ERBB2IP	0	4	0.001	148.66	17.182	Up	0.0859496	0.366931
chr1:32495899|32510991	hsa_circ_0004289	KHDRBS1	0	4	0.001	148.66	17.182	Up	0.0859496	0.366653
chr9:109734286|109746690	hsa_circ_0009029	ZNF462	0	4	0.001	148.66	17.182	Up	0.0859496	0.366376
chr7:66177154|66177600		snoU13,Y_RNA,U3,SNORA51,KCTD7,RABGEF1	0	4	0.001	148.66	17.182	Up	0.0859496	0.366098
chr3:65595419|65607763		MAGI1	0	4	0.001	148.66	17.182	Up	0.0859496	0.365822
chr20:50342358|50346517	hsa_circ_0008253	ATP9A	0	4	0.001	148.66	17.182	Up	0.0859496	0.365545
chr12:31648744|31652605	hsa_circ_0007680	DENND5B	0	4	0.001	148.66	17.182	Up	0.0859496	0.36527
chr16:53844052|53878210	hsa_circ_0039393	FTO	0	4	0.001	148.66	17.182	Up	0.0859496	0.364994
chr2:47177502|47206046	hsa_circ_0008101	TTC7A	0	4	0.001	148.66	17.182	Up	0.0859496	0.364719
chr20:35236118|35238133	hsa_circ_0060193	C20orf24,TGIF2-C20orf24	0	4	0.001	148.66	17.182	Up	0.0859496	0.364444
chr17:34864901|34867294	hsa_circ_0003507	MYO19	0	4	0.001	148.66	17.182	Up	0.0859496	0.36417
chr19:47341311|47342835		Y_RNA,snoU13	0	4	0.001	148.66	17.182	Up	0.0859496	0.363896
chr11:34093273|34093534	hsa_circ_0008227	CAPRIN1	0	4	0.001	148.66	17.182	Up	0.0859496	0.363623
chr8:62489331|62546286		ASPH	0	4	0.001	148.66	17.182	Up	0.0859496	0.36335
chr18:48444480|48458730	hsa_circ_0047700	ME2	0	4	0.001	148.66	17.182	Up	0.0859496	0.363077
chr1:12638746|12639440	hsa_circ_0010023	DHRS3	0	4	0.001	148.66	17.182	Up	0.0859496	0.362805
chr17:27248706|27254081	hsa_circ_0008542	PHF12	0	4	0.001	148.66	17.182	Up	0.0859496	0.362533
chr19:49472049|49473112		GYS1	0	4	0.001	148.66	17.182	Up	0.0859496	0.362262
chr3:157839892|157921034	hsa_circ_0067808	RSRC1	0	4	0.001	148.66	17.182	Up	0.0859496	0.361991
chr12:109509417|109511337	hsa_circ_0028094	USP30	0	4	0.001	148.66	17.182	Up	0.0859496	0.361721
chr10:27328894|27332496		ANKRD26	0	4	0.001	148.66	17.182	Up	0.0859496	0.36145
chr6:151197226|151209117		MTHFD1L	0	4	0.001	148.66	17.182	Up	0.0859496	0.361181
chr17:35800606|35825645	hsa_circ_0008283	TADA2A	0	4	0.001	148.66	17.182	Up	0.0859496	0.360911
chr10:88212977|88220253		WAPAL	0	4	0.001	148.66	17.182	Up	0.0859496	0.360642
chr1:27267948|27269556		NUDC	0	4	0.001	148.66	17.182	Up	0.0859496	0.360374
chr1:145646115|145663367		RNF115	0	4	0.001	148.66	17.182	Up	0.0859496	0.360106
chr1:46105882|46108171	hsa_circ_0008774	GPBP1L1	0	4	0.001	148.66	17.182	Up	0.0859496	0.359838
chr5:73045662|73049027	hsa_circ_0072992	ARHGEF28	0	4	0.001	148.66	17.182	Up	0.0859496	0.359571
chr19:8530208|8539128	hsa_circ_0049072	HNRNPM	0	4	0.001	148.66	17.182	Up	0.0859496	0.359304
chr3:9406700|9408669		THUMPD3	0	4	0.001	148.66	17.182	Up	0.0859496	0.359037
chr22:36680491|36682892		MYH9	0	4	0.001	148.66	17.182	Up	0.0859496	0.358771
chr12:9096001|9096506	hsa_circ_0002373	M6PR	0	4	0.001	148.66	17.182	Up	0.0859496	0.358505
chr15:42927054|42931010		STARD9	0	4	0.001	148.66	17.182	Up	0.0859496	0.35824
chr17:18210205|18212255		TOP3A	0	4	0.001	148.66	17.182	Up	0.0859496	0.357975
chr6:131276245|131277639	hsa_circ_0001640	EPB41L2	0	4	0.001	148.66	17.182	Up	0.0859496	0.35771
chr10:86198268|86237420	hsa_circ_0018998	CCSER2	0	4	0.001	148.66	17.182	Up	0.0859496	0.357446
chr1:201970504|201972589	hsa_circ_0005356	RNPEP	0	4	0.001	148.66	17.182	Up	0.0859496	0.357182
chr6:146209156|146216113	hsa_circ_0001649	SHPRH	0	4	0.001	148.66	17.182	Up	0.0859496	0.356919
chr6:35586873|35588051	hsa_circ_0076154	FKBP5	0	4	0.001	148.66	17.182	Up	0.0859496	0.356656
chr2:25497810|25537030	hsa_circ_0053029	DNMT3A	0	4	0.001	148.66	17.182	Up	0.0859496	0.356393
chr1:10527247|10529395	hsa_circ_0008936	DFFA	0	4	0.001	148.66	17.182	Up	0.0859496	0.356131
chr10:5810176|5842668		GDI2	0	4	0.001	148.66	17.182	Up	0.0859496	0.355869
chr12:109210814|109246454		SSH1	0	4	0.001	148.66	17.182	Up	0.0859496	0.355608
chr4:83375875|83378191	hsa_circ_0003451	ENOPH1	0	4	0.001	148.66	17.182	Up	0.0859496	0.355347
chr4:3316518|3344780	hsa_circ_0007215	RGS12	0	4	0.001	148.66	17.182	Up	0.0859496	0.355086
chr3:11858666|11880788		TAMM41	0	4	0.001	148.66	17.182	Up	0.0859496	0.354826
chr6:38045816|38050233		snoU13,Y_RNA,U3,SNORA40,SNORD112,ZFAND3	0	4	0.001	148.66	17.182	Up	0.0859496	0.354566
chr22:34157358|34161940		snoU13,Y_RNA,LARGE	0	4	0.001	148.66	17.182	Up	0.0859496	0.354306
chr2:122514816|122519100	hsa_circ_0002847	TSN	0	4	0.001	148.66	17.182	Up	0.0859496	0.354047
chr7:77210744|77214898		PTPN12	0	4	0.001	148.66	17.182	Up	0.0859496	0.353788
chr8:37623044|37623873	hsa_circ_0001788	PROSC	0	4	0.001	148.66	17.182	Up	0.0859496	0.35353
chr2:69267176|69271945		ANTXR1	0	4	0.001	148.66	17.182	Up	0.0859496	0.353272
chr1:92798948|92811471	hsa_circ_0004463	RPAP2	0	4	0.001	148.66	17.182	Up	0.0859496	0.353014
chr20:31379407|31380576	hsa_circ_0059802	DNMT3B	0	4	0.001	148.66	17.182	Up	0.0859496	0.352757
chr9:134334551|134334743	hsa_circ_0089219	PRRC2B	0	4	0.001	148.66	17.182	Up	0.0859496	0.3525
chr18:29432409|29432626	hsa_circ_0000841	TRAPPC8	0	4	0.001	148.66	17.182	Up	0.0859496	0.352243
chr12:459787|463400	hsa_circ_0002881	KDM5A	0	4	0.001	148.66	17.182	Up	0.0859496	0.351987
chr4:41015600|41035321	hsa_circ_0069565	APBB2	0	4	0.001	148.66	17.182	Up	0.0859496	0.351731
chr9:33932560|33933626	hsa_circ_0086694	UBAP2	0	4	0.001	148.66	17.182	Up	0.0859496	0.351476
chr7:4780469|4780654	hsa_circ_0079227	FOXK1	0	4	0.001	148.66	17.182	Up	0.0859496	0.351221
chr3:133876965|133914026	hsa_circ_0003113	RYK	0	4	0.001	148.66	17.182	Up	0.0859496	0.350966
chr3:129599152|129599405		snoU13,Y_RNA,U3,SNORA25,U8,TMCC1	0	4	0.001	148.66	17.182	Up	0.0859496	0.350712
chr1:211092982|211093411	hsa_circ_0006123	KCNH1	0	4	0.001	148.66	17.182	Up	0.0859496	0.350458
chr2:233620933|233626146		GIGYF2	0	4	0.001	148.66	17.182	Up	0.0859496	0.350204
chr16:87400979|87401551		FBXO31	0	4	0.001	148.66	17.182	Up	0.0859496	0.349951
chr18:51797730|51804225	hsa_circ_0047719	POLI	0	4	0.001	148.66	17.182	Up	0.0859496	0.349698
chr1:116562203|116563506	hsa_circ_0008478	SLC22A15	0	4	0.001	148.66	17.182	Up	0.0859496	0.349446
chr10:11990368|11994248		UPF2	0	4	0.001	148.66	17.182	Up	0.0859496	0.349194
chrX:109263580|109352374		snoU13,Y_RNA,U3,5S_rRNA,TMEM164	0	4	0.001	148.66	17.182	Up	0.0859496	0.348942
chr14:103871413|103871604	hsa_circ_0008995	MARK3	0	4	0.001	148.66	17.182	Up	0.0859496	0.34869
chr8:18656805|18662408	hsa_circ_0004458	PSD3	0	4	0.001	148.66	17.182	Up	0.0859496	0.348439
chr7:129297183|129330386	hsa_circ_0082306	NRF1	0	4	0.001	148.66	17.182	Up	0.0859496	0.348189
chr7:50737419|50778687	hsa_circ_0009059	GRB10	0	4	0.001	148.66	17.182	Up	0.0859496	0.347938
chr1:220355599|220356273	hsa_circ_0016508	RAB3GAP2	0	4	0.001	148.66	17.182	Up	0.0859496	0.347688
chr15:41988273|42005694	hsa_circ_0000593	MGA	0	4	0.001	148.66	17.182	Up	0.0859496	0.347439
chr2:74300676|74307718	hsa_circ_0001032	TET3	0	4	0.001	148.66	17.182	Up	0.0859496	0.34719
chr8:103283362|103292695		UBR5	0	4	0.001	148.66	17.182	Up	0.0859496	0.346941
chr16:9009111|9011013	hsa_circ_0005152	USP7	0	4	0.001	148.66	17.182	Up	0.0859496	0.346692
chr8:103309134|103309774		UBR5	0	4	0.001	148.66	17.182	Up	0.0859496	0.346444
chr9:117838311|117838854		TNC	0	4	0.001	148.66	17.182	Up	0.0859496	0.346196
chr17:47388674|47390207	hsa_circ_0000782	ZNF652	0	4	0.001	148.66	17.182	Up	0.0859496	0.345949
chrUn_gl000220:118066|118414		n/a	0	4	0.001	148.66	17.182	Up	0.0859496	0.345702
chr2:114697536|114713283		ACTR3	0	4	0.001	148.66	17.182	Up	0.0859496	0.345455
chr15:59204762|59205895	hsa_circ_0003713	SLTM	0	4	0.001	148.66	17.182	Up	0.0859496	0.345208
chr6:106696025|106740981	hsa_circ_0006490	ATG5	0	4	0.001	148.66	17.182	Up	0.0859496	0.344962
chr4:95917191|95921731		Y_RNA,snoU13,SNORA51,SNORA31,BMPR1B	0	4	0.001	148.66	17.182	Up	0.0859496	0.344717
chr1:9991949|9995685	hsa_circ_0007803	LZIC	0	4	0.001	148.66	17.182	Up	0.0859496	0.344471
chr11:18312989|18313566	hsa_circ_0000279	HPS5	0	4	0.001	148.66	17.182	Up	0.0859496	0.344226
chr1:46521467|46546422	hsa_circ_0012300	PIK3R3	0	4	0.001	148.66	17.182	Up	0.0859496	0.343982
chr7:100454490|100454798	hsa_circ_0007639	SLC12A9	0	4	0.001	148.66	17.182	Up	0.0859496	0.343737
chr22:42914011|42973968		Y_RNA	0	4	0.001	148.66	17.182	Up	0.0859496	0.343493
chr1:103453189|103455127		COL11A1	0	4	0.001	148.66	17.182	Up	0.0859496	0.34325
chr22:32234671|32242953		DEPDC5	0	4	0.001	148.66	17.182	Up	0.0859496	0.343007
chr8:90600120|90608741	hsa_circ_0002915	U3,snoU13,SNORD112,Y_RNA	0	4	0.001	148.66	17.182	Up	0.0859496	0.342764
chr16:71799392|71803602	hsa_circ_0007770	AP1G1	0	4	0.001	148.66	17.182	Up	0.0859496	0.342521
chr7:33390831|33427756	hsa_circ_0079813	BBS9	0	4	0.001	148.66	17.182	Up	0.0859496	0.342279
chr10:78943179|79011014		KCNMA1	0	4	0.001	148.66	17.182	Up	0.0859496	0.342037
chr7:116738667|116778586		ST7	0	4	0.001	148.66	17.182	Up	0.0859496	0.341795
chr4:114582869|114600652		Y_RNA,snoU13,SNORA51,SNORA31,SNORD112,CAMK2D	0	4	0.001	148.66	17.182	Up	0.0859496	0.341554
chr22:36690228|36696929		MYH9	0	4	0.001	148.66	17.182	Up	0.0859496	0.341313
chr11:46105717|46113774	hsa_circ_0021827	PHF21A	0	4	0.001	148.66	17.182	Up	0.0859496	0.341073
chr16:88677676|88677944		ZC3H18	0	4	0.001	148.66	17.182	Up	0.0859496	0.340833
chr19:47285640|47287816	hsa_circ_0002311	SLC1A5	0	4	0.001	148.66	17.182	Up	0.0859496	0.340593
chr3:57827026|57843886	hsa_circ_0001975	SLMAP	0	4	0.001	148.66	17.182	Up	0.0859496	0.340353
chr3:47787398|47814426	hsa_circ_0065310	SMARCC1	0	4	0.001	148.66	17.182	Up	0.0859496	0.340114
chr3:29476234|29628696	hsa_circ_0064631	RBMS3	0	4	0.001	148.66	17.182	Up	0.0859496	0.339875
chr14:67736418|67770316	hsa_circ_0032261	MPP5	0	4	0.001	148.66	17.182	Up	0.0859496	0.339637
chr15:85230856|85234875	hsa_circ_0036599	SEC11A	0	4	0.001	148.66	17.182	Up	0.0859496	0.339398
chr3:8574423|8579126		LMCD1	0	4	0.001	148.66	17.182	Up	0.0859496	0.339161
chr14:101400335|101424680		snoU13,Y_RNA,SNORD112,U3	0	4	0.001	148.66	17.182	Up	0.0859496	0.338923
chr4:88035519|88036451	hsa_circ_0070386	AFF1	0	4	0.001	148.66	17.182	Up	0.0859496	0.338686
chr5:34686977|34757703	hsa_circ_0072132	RAI14	0	4	0.001	148.66	17.182	Up	0.0859496	0.338449
chr14:100847247|100950461		WDR25	0	4	0.001	148.66	17.182	Up	0.0859496	0.338213
chr22:43435786|43442579		TTLL1	0	4	0.001	148.66	17.182	Up	0.0859496	0.337976
chr10:4915406|4951798		n/a	0	4	0.001	148.66	17.182	Up	0.0859496	0.337741
chr16:89167070|89169167	hsa_circ_0040908	ACSF3	0	4	0.001	148.66	17.182	Up	0.0859496	0.337505
chr9:131493465|131505024		ZER1	0	4	0.001	148.66	17.182	Up	0.0859496	0.33727
chr19:14551955|14552255		PKN1	0	4	0.001	148.66	17.182	Up	0.0859496	0.337035
chr2:190606068|190609514	hsa_circ_0057478	ANKAR	0	4	0.001	148.66	17.182	Up	0.0859496	0.3368
chr7:102038067|102040095	hsa_circ_0081651	PRKRIP1	0	4	0.001	148.66	17.182	Up	0.0859496	0.336566
chr19:56669919|56671648		ZNF444	0	4	0.001	148.66	17.182	Up	0.0859496	0.336332
chr20:58755108|58755971	hsa_circ_0001174	RP5-1043L13.1	0	4	0.001	148.66	17.182	Up	0.0859496	0.336099
chr7:158669300|158684024		WDR60	0	4	0.001	148.66	17.182	Up	0.0859496	0.335866
chr16:89371614|89374137		ANKRD11	0	4	0.001	148.66	17.182	Up	0.0859496	0.335633
chr1:32689635|32690076	hsa_circ_0011377	EIF3I	0	4	0.001	148.66	17.182	Up	0.0859496	0.3354
chr5:132219032|132220811	hsa_circ_0007945	AFF4	0	4	0.001	148.66	17.182	Up	0.0859496	0.335168
chr19:39944102|39948380		SUPT5H	0	4	0.001	148.66	17.182	Up	0.0859496	0.334936
chr1:205696828|205698749	hsa_circ_0003021	NUCKS1	0	4	0.001	148.66	17.182	Up	0.0859496	0.334704
chr3:12616291|12618240	hsa_circ_0006619	MKRN2	0	4	0.001	148.66	17.182	Up	0.0859496	0.334473
chr17:25630393|25638642	hsa_circ_0005336	WSB1	0	4	0.001	148.66	17.182	Up	0.0859496	0.334242
chr15:99434554|99442850	hsa_circ_0037026	IGF1R	0	4	0.001	148.66	17.182	Up	0.0859496	0.334011
chr16:19627436|19637545	hsa_circ_0004683	C16orf62	0	4	0.001	148.66	17.182	Up	0.0859496	0.333781
chr14:31424826|31425448	hsa_circ_0007656	STRN3	0	4	0.001	148.66	17.182	Up	0.0859496	0.333551
chr15:85081763|85098301		UBE2Q2P1	0	4	0.001	148.66	17.182	Up	0.0859496	0.333321
chr12:28603094|28637098		CCDC91	0	4	0.001	148.66	17.182	Up	0.0859496	0.333092
chr12:104682709|104683320		TXNRD1	0	4	0.001	148.66	17.182	Up	0.0859496	0.332863
chr11:19854030|19914140	hsa_circ_0021483	NAV2	0	4	0.001	148.66	17.182	Up	0.0859496	0.332634
chr16:74508444|74511431		GLG1	0	4	0.001	148.66	17.182	Up	0.0859496	0.332405
chr2:55889091|55900214		PNPT1	0	4	0.001	148.66	17.182	Up	0.0859496	0.332177
chr4:75065511|75091111	hsa_circ_0069987	MTHFD2L	0	4	0.001	148.66	17.182	Up	0.0859496	0.331949
chr5:108281831|108295048	hsa_circ_0003032	FER	0	4	0.001	148.66	17.182	Up	0.0859496	0.331722
chr1:231506308|231509845	hsa_circ_0000196	EGLN1	0	4	0.001	148.66	17.182	Up	0.0859496	0.331495
chr3:56661065|56662642	hsa_circ_0001314	FAM208A	0	4	0.001	148.66	17.182	Up	0.0859496	0.331268
chr17:953290|1003975	hsa_circ_0007919	ABR	0	4	0.001	148.66	17.182	Up	0.0859496	0.331041
chr10:22171211|22218070	hsa_circ_0017962	DNAJC1	0	4	0.001	148.66	17.182	Up	0.0859496	0.330815
chr5:112111326|112137080	hsa_circ_0073592	APC	0	4	0.001	148.66	17.182	Up	0.0859496	0.330589
chr7:99701032|99701315	hsa_circ_0004312	AP4M1	0	4	0.001	148.66	17.182	Up	0.0859496	0.330363
chr1:178252699|178423783	hsa_circ_0015392	RASAL2	0	4	0.001	148.66	17.182	Up	0.0859496	0.330138
chr10:70048240|70048776		PBLD	0	4	0.001	148.66	17.182	Up	0.0859496	0.329913
chr19:23316882|23318845	hsa_circ_0008122	ZNF730	0	4	0.001	148.66	17.182	Up	0.0859496	0.329688
chr13:20315705|20333558		PSPC1	0	4	0.001	148.66	17.182	Up	0.0859496	0.329464
chr21:40600426|40601362	hsa_circ_0001195	BRWD1	0	4	0.001	148.66	17.182	Up	0.0859496	0.32924
chr20:302383|303209		RP5-1103G7.4	0	4	0.001	148.66	17.182	Up	0.0859496	0.329016
chr17:3969741|3976050	hsa_circ_0004767	ZZEF1	0	4	0.001	148.66	17.182	Up	0.0859496	0.328792
chr2:160229556|160231264	hsa_circ_0002463	BAZ2B	0	4	0.001	148.66	17.182	Up	0.0859496	0.328569
chr14:75513079|75516421	hsa_circ_0032649	MLH3	0	4	0.001	148.66	17.182	Up	0.0859496	0.328346
chr12:22796697|22826594	hsa_circ_0008664	ETNK1	0	4	0.001	148.66	17.182	Up	0.0859496	0.328124
chr18:8076453|8143777	hsa_circ_0007144	PTPRM	0	4	0.001	148.66	17.182	Up	0.0859496	0.327679
chr17:48273284|48273889		COL1A1	0	4	0.001	148.66	17.182	Up	0.0859496	0.327458
chr17:5264503|5276749	hsa_circ_0041684	RABEP1	0	4	0.001	148.66	17.182	Up	0.0859496	0.327236
chr3:188426055|188478070		LPP	0	4	0.001	148.66	17.182	Up	0.0859496	0.327015
chr5:68651476|68662422		TAF9	0	4	0.001	148.66	17.182	Up	0.0859496	0.326794
chr10:5751493|5756170	hsa_circ_0003755	FAM208B	0	4	0.001	148.66	17.182	Up	0.0859496	0.326574
chr8:48308936|48353104		SPIDR	0	4	0.001	148.66	17.182	Up	0.0859496	0.326353
chr10:103190102|103239214		BTRC	0	4	0.001	148.66	17.182	Up	0.0859496	0.326134
chr16:70294947|70302282	hsa_circ_0000714	AARS	0	4	0.001	148.66	17.182	Up	0.0859496	0.325914
chr7:128218007|128278951		snoU13,Y_RNA,U3,SNORA51,SNORA40,SNORD112	0	4	0.001	148.66	17.182	Up	0.0859496	0.325695
chr12:32854349|32854496	hsa_circ_0025848	DNM1L	0	4	0.001	148.66	17.182	Up	0.0859496	0.325476
chr6:151277131|151286173	hsa_circ_0078293	MTHFD1L	0	4	0.001	148.66	17.182	Up	0.0859496	0.325257
chr3:37170554|37196147		LRRFIP2	0	4	0.001	148.66	17.182	Up	0.0859496	0.325038
chr12:50848097|50855130	hsa_circ_0003222	LARP4	0	4	0.001	148.66	17.182	Up	0.0859496	0.32482
chr22:41349559|41363888	hsa_circ_0004469	RBX1	0	4	0.001	148.66	17.182	Up	0.0859496	0.324602
chr6:155095123|155154543		SCAF8	0	4	0.001	148.66	17.182	Up	0.0859496	0.324385
chr2:238242093|238245175	hsa_circ_0006401	COL6A3	0	4	0.001	148.66	17.182	Up	0.0859496	0.324168
chr1:233270759|233297109	hsa_circ_0016956	PCNXL2	0	4	0.001	148.66	17.182	Up	0.0859496	0.323951
chr7:50737419|50823753		GRB10	0	4	0.001	148.66	17.182	Up	0.0859496	0.323734
chr2:191763843|191789319		snoU13,Y_RNA,SNORD112,SNORA75,SCARNA16,Vault,U3,SNORA48,GLS	0	4	0.001	148.66	17.182	Up	0.0859496	0.323518
chr3:15776917|15836813		ANKRD28	0	4	0.001	148.66	17.182	Up	0.0859496	0.323301
chr1:6291962|6292179	hsa_circ_0009490	ICMT	0	4	0.001	148.66	17.182	Up	0.0859496	0.323086
chr2:201283973|201284219	hsa_circ_0003071	SPATS2L	0	4	0.001	148.66	17.182	Up	0.0859496	0.32287
chr20:23370583|23383709	hsa_circ_0003853	NAPB	0	4	0.001	148.66	17.182	Up	0.0859496	0.322655
chr11:65204009|65211534		NEAT1	0	4	0.001	148.66	17.182	Up	0.0859496	0.32244
chr1:28800066|28802803	hsa_circ_0000038	PHACTR4	0	4	0.001	148.66	17.182	Up	0.0859496	0.322225
chr2:183993015|183995273	hsa_circ_0004820	NUP35	0	4	0.001	148.66	17.182	Up	0.0859496	0.322011
chr1:208383625|208403815		PLXNA2	0	4	0.001	148.66	17.182	Up	0.0859496	0.321797
chr9:33948372|33953472	hsa_circ_0003496	UBAP2	0	4	0.001	148.66	17.182	Up	0.0859496	0.321583
chr16:48587450|48596355		N4BP1	0	4	0.001	148.66	17.182	Up	0.0859496	0.321369
chr14:103865288|103871604	hsa_circ_0008282	Y_RNA,MARK3	0	4	0.001	148.66	17.182	Up	0.0859496	0.321156
chr15:52338027|52342334		MAPK6	0	4	0.001	148.66	17.182	Up	0.0859496	0.320943
chr14:103915256|103923549		MARK3	0	4	0.001	148.66	17.182	Up	0.0859496	0.32073
chr2:85875053|85875976		USP39	0	4	0.001	148.66	17.182	Up	0.0859496	0.320518
chr7:2041700|2108973		MAD1L1	0	4	0.001	148.66	17.182	Up	0.0859496	0.320306
chr19:11623871|11625036	hsa_circ_0006471	ECSIT	0	4	0.001	148.66	17.182	Up	0.0859496	0.320094
chr8:28692809|28695293	hsa_circ_0083818	INTS9	0	4	0.001	148.66	17.182	Up	0.0859496	0.319882
chr8:141771264|141774389	hsa_circ_0085753	PTK2	0	4	0.001	148.66	17.182	Up	0.0859496	0.319671
chr1:94341824|94343418	hsa_circ_0013218	DNTTIP2	0	4	0.001	148.66	17.182	Up	0.0859496	0.31946
chr5:127474289|127488497	hsa_circ_0006034	SLC12A2	0	4	0.001	148.66	17.182	Up	0.0859496	0.319249
chr3:99090593|99168279		snoU13,Y_RNA,U3,SNORA25,U8	0	4	0.001	148.66	17.182	Up	0.0859496	0.319039
chr1:178092191|178094636	hsa_circ_0002061	RASAL2	0	4	0.001	148.66	17.182	Up	0.0859496	0.318829
chr5:159462147|159470176		TTC1	0	4	0.001	148.66	17.182	Up	0.0859496	0.318619
chr2:233651860|233660931	hsa_circ_0058733	GIGYF2	0	4	0.001	148.66	17.182	Up	0.0859496	0.318409
chr12:109046048|109095099	hsa_circ_0002678	CORO1C	0	4	0.001	148.66	17.182	Up	0.0859496	0.3182
chr7:6465619|6476164	hsa_circ_0079364	DAGLB	0	4	0.001	148.66	17.182	Up	0.0859496	0.317991
chr10:88211724|88233730	hsa_circ_0019006	WAPAL	0	4	0.001	148.66	17.182	Up	0.0859496	0.317782
chr17:74308951|74309972	hsa_circ_0004241	PRPSAP1	0	4	0.001	148.66	17.182	Up	0.0859496	0.317574
chr1:62365255|62367131	hsa_circ_0012782	INADL	0	4	0.001	148.66	17.182	Up	0.0859496	0.317365
chr3:29910349|29938966	hsa_circ_0064643	RBMS3	0	4	0.001	148.66	17.182	Up	0.0859496	0.317157
chr17:58346811|58348842	hsa_circ_0007272	USP32	0	4	0.001	148.66	17.182	Up	0.0859496	0.31695
chr19:16192723|16199930	hsa_circ_0049861	TPM4	0	4	0.001	148.66	17.182	Up	0.0859496	0.316742
chr6:131939547|131941036	hsa_circ_0077850	MED23	0	4	0.001	148.66	17.182	Up	0.0859496	0.316535
chr14:39746138|39818181	hsa_circ_0031742	RP11-407N17.3,CTAGE5	0	4	0.001	148.66	17.182	Up	0.0859496	0.316328
chr15:25936862|25947247		ATP10A	0	4	0.001	148.66	17.182	Up	0.0859496	0.316122
chr9:112957155|112960854		snoU13,Y_RNA,SNORA31,U3,C9orf152	0	4	0.001	148.66	17.182	Up	0.0859496	0.315915
chr2:105990016|106002997	hsa_circ_0055927	FHL2	0	4	0.001	148.66	17.182	Up	0.0859496	0.315709
chr20:25448025|25457725		NINL	0	4	0.001	148.66	17.182	Up	0.0859496	0.315503
chr2:190315629|190316621	hsa_circ_0057462	WDR75	0	4	0.001	148.66	17.182	Up	0.0859496	0.315298
chr3:47963255|47969840		MAP4	0	4	0.001	148.66	17.182	Up	0.0859496	0.315093
chr1:16632298|16641930	hsa_circ_0010146	FBXO42	0	4	0.001	148.66	17.182	Up	0.0859496	0.314888
chr11:20083853|20101755		NAV2	0	4	0.001	148.66	17.182	Up	0.0859496	0.314683
chr11:65202524|65205128	hsa_circ_0006417	NEAT1	0	4	0.001	148.66	17.182	Up	0.0859496	0.314478
chr9:119109305|119139926	hsa_circ_0088252	PAPPA	0	4	0.001	148.66	17.182	Up	0.0859496	0.314274
chr11:9759760|9761894		SWAP70	0	4	0.001	148.66	17.182	Up	0.0859496	0.31407
chr2:236945205|236957925	hsa_circ_0058814	AGAP1	0	4	0.001	148.66	17.182	Up	0.0859496	0.313867
chr21:46595645|46624651	hsa_circ_0062006	ADARB1	0	4	0.001	148.66	17.182	Up	0.0859496	0.313663
chr17:40762126|40811570		snoU13,Y_RNA,SCARNA20	0	4	0.001	148.66	17.182	Up	0.0859496	0.31346
chr2:24357989|24362320	hsa_circ_0007270	FAM228B,RP11-507M3.1	0	4	0.001	148.66	17.182	Up	0.0859496	0.313257
chr9:140007213|140007540		DPP7	0	4	0.001	148.66	17.182	Up	0.0859496	0.313054
chr2:160194078|160252345	hsa_circ_0056829	BAZ2B	0	4	0.001	148.66	17.182	Up	0.0859496	0.312852
chr19:42839187|42839537		MEGF8	0	4	0.001	148.66	17.182	Up	0.0859496	0.31265
chr2:37276796|37280750		HEATR5B	0	4	0.001	148.66	17.182	Up	0.0859496	0.312448
chr2:191765290|191775047	hsa_circ_0057521	GLS	0	4	0.001	148.66	17.182	Up	0.0859496	0.312247
chr1:16093871|16095125	hsa_circ_0010095	FBLIM1	0	4	0.001	148.66	17.182	Up	0.0859496	0.312045
chr3:52946554|52950230	hsa_circ_0001310	SFMBT1	0	4	0.001	148.66	17.182	Up	0.0859496	0.311844
chr21:34953608|34958487	hsa_circ_0004339	DONSON	0	4	0.001	148.66	17.182	Up	0.0859496	0.311643
chr1:244582062|244583598		ADSS	0	4	0.001	148.66	17.182	Up	0.0859496	0.311443
chr10:88218746|88233730		WAPAL	0	4	0.001	148.66	17.182	Up	0.0859496	0.311243
chr18:46284290|46343747	hsa_circ_0004880	CTIF	0	4	0.001	148.66	17.182	Up	0.0859496	0.311043
chr14:88883055|88904247		SPATA7	0	4	0.001	148.66	17.182	Up	0.0859496	0.310843
chr12:49332818|49334971		ARF3	0	4	0.001	148.66	17.182	Up	0.0859496	0.310643
chr5:77805607|77806221	hsa_circ_0004539	LHFPL2	0	4	0.001	148.66	17.182	Up	0.0859496	0.310444
chr14:58681923|58690574		ACTR10	0	4	0.001	148.66	17.182	Up	0.0859496	0.310245
chr7:35930278|35937993		2021-09-07	0	4	0.001	148.66	17.182	Up	0.0859496	0.310046
chr6:90337302|90338060		ANKRD6	0	4	0.001	148.66	17.182	Up	0.0859496	0.309848
chr1:167988783|167992285		DCAF6	0	4	0.001	148.66	17.182	Up	0.0859496	0.30965
chr10:29748153|29748766		Y_RNA,snoU13,SNORA31,snoR442,U3,SNORA40,PTCHD3P1,SVIL	0	4	0.001	148.66	17.182	Up	0.0859496	0.309452
chr8:120800578|120810086		TAF2	0	4	0.001	148.66	17.182	Up	0.0859496	0.309254
chr1:171492360|171502100	hsa_circ_0015211	PRRC2C	0	4	0.001	148.66	17.182	Up	0.0859496	0.309056
chr12:27867713|27878600		MRPS35	0	4	0.001	148.66	17.182	Up	0.0859496	0.308859
chr2:38349127|38358756		CYP1B1-AS1	0	4	0.001	148.66	17.182	Up	0.0859496	0.308662
chrX:24190832|24191840		ZFX	0	4	0.001	148.66	17.182	Up	0.0859496	0.308465
chr4:56319221|56322467	hsa_circ_0069789	CLOCK	0	4	0.001	148.66	17.182	Up	0.0859496	0.308269
chr15:42040835|42046765	hsa_circ_0034755	MGA	0	4	0.001	148.66	17.182	Up	0.0859496	0.308073
chr10:96234425|96260084	hsa_circ_0006750	TBC1D12	0	4	0.001	148.66	17.182	Up	0.0859496	0.307877
chr2:198388348|198400354	hsa_circ_0057680	MOB4,HSPE1-MOB4	0	4	0.001	148.66	17.182	Up	0.0859496	0.307681
chr9:78682871|78722267	hsa_circ_0087234	PCSK5	0	4	0.001	148.66	17.182	Up	0.0859496	0.307486
chr21:16337034|16415895		NRIP1	0	4	0.001	148.66	17.182	Up	0.0859496	0.30729
chr14:75136352|75138186	hsa_circ_0005030	AREL1	0	4	0.001	148.66	17.182	Up	0.0859496	0.307095
chr5:140961879|140963182	hsa_circ_0008982	DIAPH1	0	4	0.001	148.66	17.182	Up	0.0859496	0.306901
chr8:131092148|131104389	hsa_circ_0005718	ASAP1	0	4	0.001	148.66	17.182	Up	0.0859496	0.306706
chr2:24021008|24046439	hsa_circ_0052941	ATAD2B	0	4	0.001	148.66	17.182	Up	0.0859496	0.306512
chr10:65140078|65140242	hsa_circ_0006743	JMJD1C	0	4	0.001	148.66	17.182	Up	0.0859496	0.306318
chr16:48381418|48382201	hsa_circ_0005813	LONP2	0	4	0.001	148.66	17.182	Up	0.0859496	0.306124
chr3:57832924|57843886	hsa_circ_0066277	SLMAP	0	4	0.001	148.66	17.182	Up	0.0859496	0.305931
chr3:5215702|5216099	hsa_circ_0001263	ARL8B	0	4	0.001	148.66	17.182	Up	0.0859496	0.305737
chr14:32559708|32586493	hsa_circ_0031584	ARHGAP5	0	4	0.001	148.66	17.182	Up	0.0859496	0.305544
chr17:37879572|37882106		ERBB2	0	4	0.001	148.66	17.182	Up	0.0859496	0.305352
chr5:40852276|40854198	hsa_circ_0005895	CARD6	0	4	0.001	148.66	17.182	Up	0.0859496	0.305159
chr6:82923944|82924546		IBTK	0	4	0.001	148.66	17.182	Up	0.0859496	0.304967
chr17:61869772|61869922	hsa_circ_0045224	DDX42	0	4	0.001	148.66	17.182	Up	0.0859496	0.304775
chr2:68740212|68772444		APLF	0	4	0.001	148.66	17.182	Up	0.0859496	0.304583
chr17:58342773|58372162	hsa_circ_0044949	USP32	0	4	0.001	148.66	17.182	Up	0.0859496	0.304391
chr15:83819967|83832827	hsa_circ_0000646	HDGFRP3	0	4	0.001	148.66	17.182	Up	0.0859496	0.3042
chr3:171799153|171969331		snoU13,Y_RNA,SNORA25,U8,SNORA72,FNDC3B	0	4	0.001	148.66	17.182	Up	0.0859496	0.304009
chr11:19890471|19914140		NAV2	0	4	0.001	148.66	17.182	Up	0.0859496	0.303818
chr19:11170429|11170863	hsa_circ_0049375	SMARCA4	0	4	0.001	148.66	17.182	Up	0.0859496	0.303627
chr17:57808782|57851246	hsa_circ_0005077	VMP1	0	4	0.001	148.66	17.182	Up	0.0859496	0.303437
chr5:146785173|146793185		DPYSL3	0	4	0.001	148.66	17.182	Up	0.0859496	0.303247
chr10:125798031|125806240	hsa_circ_0000264	CHST15	0	3	0.001	111.495	16.767	Up	0.161288	0.414519
chr8:61707545|61720831		CHD7	0	3	0.001	111.495	16.767	Up	0.161288	0.41433
chr2:242265408|242282508	hsa_circ_0059053	2021-09-02	0	3	0.001	111.495	16.767	Up	0.161288	0.414141
chr11:32611093|32617593	hsa_circ_0003119	EIF3M	0	3	0.001	111.495	16.767	Up	0.161288	0.413952
chr11:128963516|129034322	hsa_circ_0024843	ARHGAP32	0	3	0.001	111.495	16.767	Up	0.161288	0.413763
chr12:57064059|57066849	hsa_circ_0027093	PTGES3	0	3	0.001	111.495	16.767	Up	0.161288	0.413575
chr12:8866407|8906689	hsa_circ_0025373	RIMKLB	0	3	0.001	111.495	16.767	Up	0.161288	0.413387
chr16:48290521|48337216		LONP2	0	3	0.001	111.495	16.767	Up	0.161288	0.413199
chr14:39508235|39532617		SEC23A	0	3	0.001	111.495	16.767	Up	0.161288	0.413011
chr7:1997264|2041756	hsa_circ_0079140	MAD1L1	0	3	0.001	111.495	16.767	Up	0.161288	0.412823
chr2:172325398|172325966	hsa_circ_0007529	snoU13,Y_RNA,SNORD112,SNORA75,SCARNA16,ACA59,Vault,U3,U8,SNORA48,DCAF17	0	3	0.001	111.495	16.767	Up	0.161288	0.412635
chr7:76713204|76728268	hsa_circ_0003169	FAM185BP	0	3	0.001	111.495	16.767	Up	0.161288	0.412448
chr9:115024715|115060196	hsa_circ_0008192	PTBP3	0	3	0.001	111.495	16.767	Up	0.161288	0.412261
chr17:48267220|48267469	hsa_circ_0044542	COL1A1	0	3	0.001	111.495	16.767	Up	0.161288	0.412074
chr7:86792811|86803985	hsa_circ_0005515	DMTF1	0	3	0.001	111.495	16.767	Up	0.161288	0.411887
chr17:64770105|64785097		PRKCA	0	3	0.001	111.495	16.767	Up	0.161288	0.4117
chr3:197541779|197559188		LRCH3	0	3	0.001	111.495	16.767	Up	0.161288	0.411514
chrX:102089556|102160665		snoU13,Y_RNA,U3,5S_rRNA	0	3	0.001	111.495	16.767	Up	0.161288	0.411327
chr8:141407719|141415797	hsa_circ_0004380	TRAPPC9	0	3	0.001	111.495	16.767	Up	0.161288	0.411141
chr14:71880665|71881397		snoU13,SNORA79,Y_RNA,SNORD112,U3,SIPA1L1	0	3	0.001	111.495	16.767	Up	0.161288	0.410955
chr9:138754313|138758382	hsa_circ_0089493	CAMSAP1	0	3	0.001	111.495	16.767	Up	0.161288	0.410769
chr20:21321359|21327188	hsa_circ_0002985	XRN2	0	3	0.001	111.495	16.767	Up	0.161288	0.410583
chr19:53122189|53138406		ZNF83	0	3	0.001	111.495	16.767	Up	0.161288	0.410398
chr7:27835735|27839709		TAX1BP1	0	3	0.001	111.495	16.767	Up	0.161288	0.410212
chrUn_gl000220:118093|118410		n/a	0	3	0.001	111.495	16.767	Up	0.161288	0.410027
chr3:47762156|47762986		snoU13,Y_RNA,U3,SNORA25,U8,SMARCC1	0	3	0.001	111.495	16.767	Up	0.161288	0.409842
chr3:176816254|176825896		snoU13,Y_RNA,SNORA25,U8,TBL1XR1	0	3	0.001	111.495	16.767	Up	0.161288	0.409657
chr7:140402666|140404763	hsa_circ_0007518	NDUFB2	0	3	0.001	111.495	16.767	Up	0.161288	0.409473
chr10:74790029|74806859	hsa_circ_0007093	P4HA1	0	3	0.001	111.495	16.767	Up	0.161288	0.409288
chr8:42256230|42260979	hsa_circ_0084119	VDAC3	0	3	0.001	111.495	16.767	Up	0.161288	0.409104
chr2:203149068|203152447		NOP58	0	3	0.001	111.495	16.767	Up	0.161288	0.40892
chr8:29959414|29962002	hsa_circ_0007353	LEPROTL1	0	3	0.001	111.495	16.767	Up	0.161288	0.408736
chr2:204231600|204291992		ABI2	0	3	0.001	111.495	16.767	Up	0.161288	0.408552
chr7:158566032|158591763	hsa_circ_0083220	ESYT2	0	3	0.001	111.495	16.767	Up	0.161288	0.408368
chr17:3608375|3608939	hsa_circ_0006692	snoU13	0	3	0.001	111.495	16.767	Up	0.161288	0.408184
chr15:67984817|67995746	hsa_circ_0036036	MAP2K5	0	3	0.001	111.495	16.767	Up	0.161288	0.408001
chr16:18851020|18853776	hsa_circ_0008216	SMG1	0	3	0.001	111.495	16.767	Up	0.161288	0.407818
chr17:59967147|59981946		INTS2	0	3	0.001	111.495	16.767	Up	0.161288	0.407635
chr7:16705062|16736686		BZW2	0	3	0.001	111.495	16.767	Up	0.161288	0.407452
chr4:174213259|174225269		GALNT7	0	3	0.001	111.495	16.767	Up	0.161288	0.407269
chr22:29898368|29902766		snoU13,Y_RNA	0	3	0.001	111.495	16.767	Up	0.161288	0.407087
chr16:929570|1004666	hsa_circ_0037269	LMF1	0	3	0.001	111.495	16.767	Up	0.161288	0.406904
chr1:25553933|25554726		SYF2	0	3	0.001	111.495	16.767	Up	0.161288	0.406722
chr11:32118690|32120074	hsa_circ_0007245	RCN1	0	3	0.001	111.495	16.767	Up	0.161288	0.40654
chr3:169854207|169896726	hsa_circ_0002622	PHC3	0	3	0.001	111.495	16.767	Up	0.161288	0.406358
chr3:126733025|126733218		PLXNA1	0	3	0.001	111.495	16.767	Up	0.161288	0.406176
chr1:150418702|150418877	hsa_circ_0007363	RPRD2	0	3	0.001	111.495	16.767	Up	0.161288	0.405995
chr17:40481428|40481794	hsa_circ_0043813	STAT3	0	3	0.001	111.495	16.767	Up	0.161288	0.405813
chr13:20325411|20333558		PSPC1	0	3	0.001	111.495	16.767	Up	0.161288	0.405632
chr7:40220546|40277325		C7orf10	0	3	0.001	111.495	16.767	Up	0.161288	0.405451
chr22:34157358|34252790	hsa_circ_0063019	LARGE	0	3	0.001	111.495	16.767	Up	0.161288	0.40527
chr1:176563660|176564731	hsa_circ_0015382	PAPPA2	0	3	0.001	111.495	16.767	Up	0.161288	0.405089
chr10:86223689|86237420		CCSER2	0	3	0.001	111.495	16.767	Up	0.161288	0.404909
chr12:122861936|122865105	hsa_circ_0005465	CLIP1	0	3	0.001	111.495	16.767	Up	0.161288	0.404728
chr13:76195899|76266704		snoU13,SNORA25,RP11-29G8.3,LMO7	0	3	0.001	111.495	16.767	Up	0.161288	0.404548
chr18:11999053|12014372	hsa_circ_0046944	IMPA2	0	3	0.001	111.495	16.767	Up	0.161288	0.404368
chrX:48970489|48970876		GPKOW	0	3	0.001	111.495	16.767	Up	0.161288	0.404188
chr7:6193387|6194826		USP42	0	3	0.001	111.495	16.767	Up	0.161288	0.404008
chr20:42602007|42635432	hsa_circ_0004218	TOX2	0	3	0.001	111.495	16.767	Up	0.161288	0.403829
chr1:176524543|176564731		PAPPA2	0	3	0.001	111.495	16.767	Up	0.161288	0.403649
chr1:93029199|93170301	hsa_circ_0013164	EVI5	0	3	0.001	111.495	16.767	Up	0.161288	0.40347
chr2:37463239|37475569		NDUFAF7	0	3	0.001	111.495	16.767	Up	0.161288	0.403291
chr6:42980913|42981091		MEA1	0	3	0.001	111.495	16.767	Up	0.161288	0.403112
chr17:40489453|40490830	hsa_circ_0043814	STAT3	0	3	0.001	111.495	16.767	Up	0.161288	0.402933
chr2:61447445|61449798		USP34	0	3	0.001	111.495	16.767	Up	0.161288	0.402754
chr2:203760788|203760942		WDR12	0	3	0.001	111.495	16.767	Up	0.161288	0.402576
chr15:93534706|93536228		CHD2	0	3	0.001	111.495	16.767	Up	0.161288	0.402397
chrX:117521303|117532433	hsa_circ_0091360	WDR44	0	3	0.001	111.495	16.767	Up	0.161288	0.402219
chr11:65204009|65211530		NEAT1	0	3	0.001	111.495	16.767	Up	0.161288	0.402041
chr7:77210744|77230123	hsa_circ_0007411	PTPN12	0	3	0.001	111.495	16.767	Up	0.161288	0.401863
chr7:105103068|105108910	hsa_circ_0081844	PUS7	0	3	0.001	111.495	16.767	Up	0.161288	0.401685
chr14:66028055|66096324		FUT8	0	3	0.001	111.495	16.767	Up	0.161288	0.401508
chr4:146767108|146813567		ZNF827	0	3	0.001	111.495	16.767	Up	0.161288	0.40133
chr10:123549684|123683844	hsa_circ_0007062	ATE1	0	3	0.001	111.495	16.767	Up	0.161288	0.401153
chr3:179310432|179320585	hsa_circ_0068098	MRPL47	0	3	0.001	111.495	16.767	Up	0.161288	0.400976
chr13:111857636|111885640	hsa_circ_0030914	ARHGEF7	0	3	0.001	111.495	16.767	Up	0.161288	0.400799
chr11:65198240|65205128	hsa_circ_0003812	NEAT1	0	3	0.001	111.495	16.767	Up	0.161288	0.400622
chr19:15469778|15471789	hsa_circ_0049843	AKAP8	0	3	0.001	111.495	16.767	Up	0.161288	0.400446
chr5:179250858|179252226		SQSTM1	0	3	0.001	111.495	16.767	Up	0.161288	0.400269
chr14:81958824|81961481		SEL1L	0	3	0.001	111.495	16.767	Up	0.161288	0.400093
chr8:98673300|98703416	hsa_circ_0002114	MTDH	0	3	0.001	111.495	16.767	Up	0.161288	0.399917
chr8:23217603|23217778		LOXL2	0	3	0.001	111.495	16.767	Up	0.161288	0.399741
chr6:152629624|152631152	hsa_circ_0078327	SYNE1	0	3	0.001	111.495	16.767	Up	0.161288	0.399565
chr1:224605962|224612356	hsa_circ_0002322	WDR26	0	3	0.001	111.495	16.767	Up	0.161288	0.399389
chr2:173426948|173429801		PDK1	0	3	0.001	111.495	16.767	Up	0.161288	0.399213
chr4:42024855|42025401	hsa_circ_0001406	SLC30A9	0	3	0.001	111.495	16.767	Up	0.161288	0.399038
chr2:204244931|204267457		ABI2	0	3	0.001	111.495	16.767	Up	0.161288	0.398863
chr22:41568503|41569788		EP300	0	3	0.001	111.495	16.767	Up	0.161288	0.398688
chr1:103487263|103496800		COL11A1	0	3	0.001	111.495	16.767	Up	0.161288	0.398513
chr16:53913756|53922863	hsa_circ_0039402	FTO	0	3	0.001	111.495	16.767	Up	0.161288	0.398338
chr4:83795764|83803093	hsa_circ_0003716	SEC31A	0	3	0.001	111.495	16.767	Up	0.161288	0.398163
chr6:144086398|144128270	hsa_circ_0078059	PHACTR2	0	3	0.001	111.495	16.767	Up	0.161288	0.397989
chr12:69218143|69222711	hsa_circ_0027494	MDM2	0	3	0.001	111.495	16.767	Up	0.161288	0.397814
chr8:42317414|42323435	hsa_circ_0008015	SLC20A2	0	3	0.001	111.495	16.767	Up	0.161288	0.39764
chr11:6962802|6977013	hsa_circ_0008338	ZNF215	0	3	0.001	111.495	16.767	Up	0.161288	0.397466
chr6:110531910|110534363		CDC40	0	3	0.001	111.495	16.767	Up	0.161288	0.397292
chr18:56598878|56621031		ZNF532	0	3	0.001	111.495	16.767	Up	0.161288	0.397119
chr12:112320594|112321572		MAPKAPK5	0	3	0.001	111.495	16.767	Up	0.161288	0.396945
chr8:108306164|108359325		ANGPT1	0	3	0.001	111.495	16.767	Up	0.161288	0.396772
chr19:3425104|3452664	hsa_circ_0048468	NFIC	0	3	0.001	111.495	16.767	Up	0.161288	0.396598
chr16:30718504|30719033		SRCAP	0	3	0.001	111.495	16.767	Up	0.161288	0.396425
chr2:110035995|110065945	hsa_circ_0003289	SH3RF3	0	3	0.001	111.495	16.767	Up	0.161288	0.396252
chr5:177046079|177059739	hsa_circ_0004138	RP11-1277A3.2	0	3	0.001	111.495	16.767	Up	0.161288	0.39608
chr7:6472468|6476164	hsa_circ_0001674	DAGLB	0	3	0.001	111.495	16.767	Up	0.161288	0.395907
chr10:99196948|99198460	hsa_circ_0005097	EXOSC1	0	3	0.001	111.495	16.767	Up	0.161288	0.395734
chr22:41277774|41278181	hsa_circ_0008360	XPNPEP3	0	3	0.001	111.495	16.767	Up	0.161288	0.395562
chr11:3744387|3774638	hsa_circ_0003944	NUP98	0	3	0.001	111.495	16.767	Up	0.161288	0.39539
chr12:11199619|11273779	hsa_circ_0008221	PRR4	0	3	0.001	111.495	16.767	Up	0.161288	0.395218
chr10:5754357|5756170		FAM208B	0	3	0.001	111.495	16.767	Up	0.161288	0.395046
chr6:131247745|131277639	hsa_circ_0077837	EPB41L2	0	3	0.001	111.495	16.767	Up	0.161288	0.394874
chr3:81691932|81754764	hsa_circ_0066588	GBE1	0	3	0.001	111.495	16.767	Up	0.161288	0.394703
chr1:183102541|183104291		LAMC1	0	3	0.001	111.495	16.767	Up	0.161288	0.394531
chr12:124950719|124979914	hsa_circ_0029318	NCOR2	0	3	0.001	111.495	16.767	Up	0.161288	0.39436
chrX:147007058|147027136		FMR1	0	3	0.001	111.495	16.767	Up	0.161288	0.394189
chr9:33953283|33956144	hsa_circ_0003945	UBAP2	0	3	0.001	111.495	16.767	Up	0.161288	0.394018
chr6:152949400|152949689	hsa_circ_0003068	SYNE1	0	3	0.001	111.495	16.767	Up	0.161288	0.393847
chr15:50757244|50763992	hsa_circ_0035216	USP8	0	3	0.001	111.495	16.767	Up	0.161288	0.393676
chrX:19701941|19725102		SH3KBP1	0	3	0.001	111.495	16.767	Up	0.161288	0.393505
chr1:41463066|41466789	hsa_circ_0011929	CTPS1	0	3	0.001	111.495	16.767	Up	0.161288	0.393335
chr7:141336760|141349133	hsa_circ_0002980	AGK	0	3	0.001	111.495	16.767	Up	0.161288	0.393165
chr9:86293356|86297981	hsa_circ_0001866	UBQLN1	0	3	0.001	111.495	16.767	Up	0.161288	0.392995
chr10:126799559|126811437	hsa_circ_0004875	CTBP2	0	3	0.001	111.495	16.767	Up	0.161288	0.392825
chr16:17252686|17294511		XYLT1	0	3	0.001	111.495	16.767	Up	0.161288	0.392655
chr3:48960181|48965246	hsa_circ_0006838	ARIH2	0	3	0.001	111.495	16.767	Up	0.161288	0.392485
chr3:149563798|149613357	hsa_circ_0003956	RNF13	0	3	0.001	111.495	16.767	Up	0.161288	0.392316
chr2:36704032|36706837	hsa_circ_0007741	CRIM1	0	3	0.001	111.495	16.767	Up	0.161288	0.392146
chr12:29908642|29911710	hsa_circ_0025769	TMTC1	0	3	0.001	111.495	16.767	Up	0.161288	0.391977
chr2:242694460|242695429	hsa_circ_0059132	D2HGDH	0	3	0.001	111.495	16.767	Up	0.161288	0.391808
chr4:151682935|151729550	hsa_circ_0071185	LRBA	0	3	0.001	111.495	16.767	Up	0.161288	0.391639
chr5:14286255|14286507		Y_RNA,RPS23P5,TRIO	0	3	0.001	111.495	16.767	Up	0.161288	0.39147
chr2:24181171|24207701	hsa_circ_0052967	UBXN2A	0	3	0.001	111.495	16.767	Up	0.161288	0.391301
chr3:65415195|65416556	hsa_circ_0066452	MAGI1	0	3	0.001	111.495	16.767	Up	0.161288	0.391133
chr17:62587202|62602758	hsa_circ_0002862	SMURF2	0	3	0.001	111.495	16.767	Up	0.161288	0.390964
chr13:25051839|25052414		PARP4	0	3	0.001	111.495	16.767	Up	0.161288	0.390796
chr1:224553581|224559125	hsa_circ_0000190	CNIH4	0	3	0.001	111.495	16.767	Up	0.161288	0.390628
chr12:31551109|31566498		DENND5B	0	3	0.001	111.495	16.767	Up	0.161288	0.39046
chr12:46622936|46637097	hsa_circ_0000396	SLC38A1	0	3	0.001	111.495	16.767	Up	0.161288	0.390292
chr6:112101769|112167832		FYN	0	3	0.001	111.495	16.767	Up	0.161288	0.390125
chr5:64981195|65008891		SGTB	0	3	0.001	111.495	16.767	Up	0.161288	0.389957
chrX:153590057|153590923		FLNA	0	3	0.001	111.495	16.767	Up	0.161288	0.38979
chr8:52758221|52773806		PCMTD1	0	3	0.001	111.495	16.767	Up	0.161288	0.389623
chr12:110426768|110429565	hsa_circ_0028160	GIT2	0	3	0.001	111.495	16.767	Up	0.161288	0.389456
chr6:144808684|144814592	hsa_circ_0004826	UTRN	0	3	0.001	111.495	16.767	Up	0.161288	0.389289
chr7:75182752|75183825	hsa_circ_0080712	HIP1	0	3	0.001	111.495	16.767	Up	0.161288	0.389122
chr2:200188526|200246543	hsa_circ_0057687	SATB2	0	3	0.001	111.495	16.767	Up	0.161288	0.388955
chr1:109859472|109860591	hsa_circ_0013431	SORT1	0	3	0.001	111.495	16.767	Up	0.161288	0.388789
chr9:124910391|124914687		NDUFA8	0	3	0.001	111.495	16.767	Up	0.161288	0.388622
chr1:93790192|93791452	hsa_circ_0013204	RP4-717I23.3	0	3	0.001	111.495	16.767	Up	0.161288	0.388456
chr22:24431892|24434909	hsa_circ_0062577	CABIN1	0	3	0.001	111.495	16.767	Up	0.161288	0.38829
chr6:99887645|99913012	hsa_circ_0077425	USP45	0	3	0.001	111.495	16.767	Up	0.161288	0.388124
chr5:16779654|16794942		MYO10	0	3	0.001	111.495	16.767	Up	0.161288	0.387958
chr9:17309056|17366715		CNTLN	0	3	0.001	111.495	16.767	Up	0.161288	0.387793
chr12:110295331|110296546		GLTP	0	3	0.001	111.495	16.767	Up	0.161288	0.387627
chr7:72277659|72277949		TYW1B	0	3	0.001	111.495	16.767	Up	0.161288	0.387462
chr22:41303591|41305239	hsa_circ_0063472	XPNPEP3	0	3	0.001	111.495	16.767	Up	0.161288	0.387297
chr17:600658|613853		VPS53	0	3	0.001	111.495	16.767	Up	0.161288	0.387131
chr5:64863340|64868113	hsa_circ_0072697	PPWD1	0	3	0.001	111.495	16.767	Up	0.161288	0.386967
chr5:353845|376831	hsa_circ_0005694	AHRR	0	3	0.001	111.495	16.767	Up	0.161288	0.386802
chr12:6442235|6443410	hsa_circ_0025128	TNFRSF1A	0	3	0.001	111.495	16.767	Up	0.161288	0.386637
chr2:236839409|236877267	hsa_circ_0003272	AGAP1	0	3	0.001	111.495	16.767	Up	0.161288	0.386473
chr12:56566212|56568548		SMARCC2	0	3	0.001	111.495	16.767	Up	0.161288	0.386308
chr15:83819967|83861060		HDGFRP3	0	3	0.001	111.495	16.767	Up	0.161288	0.386144
chr19:50102529|50105175	hsa_circ_0006699	PRR12	0	3	0.001	111.495	16.767	Up	0.161288	0.38598
chr15:85180578|85184493	hsa_circ_0006899	SCAND2P	0	3	0.001	111.495	16.767	Up	0.161288	0.385816
chr16:68893787|68914533	hsa_circ_0002750	TANGO6	0	3	0.001	111.495	16.767	Up	0.161288	0.385652
chr2:152646266|152648422		ARL5A	0	3	0.001	111.495	16.767	Up	0.161288	0.385488
chr11:73418465|73427407	hsa_circ_0023505	RAB6A	0	3	0.001	111.495	16.767	Up	0.161288	0.385325
chr17:74283273|74286158	hsa_circ_0045788	QRICH2	0	3	0.001	111.495	16.767	Up	0.161288	0.385161
chr6:76419243|76421132	hsa_circ_0077099	SENP6	0	3	0.001	111.495	16.767	Up	0.161288	0.384998
chr3:182804481|182810333	hsa_circ_0068147	MCCC1	0	3	0.001	111.495	16.767	Up	0.161288	0.384835
chr1:15956820|15978390	hsa_circ_0010052	DDI2	0	3	0.001	111.495	16.767	Up	0.161288	0.384672
chr7:100189290|100189525	hsa_circ_0081481	FBXO24	0	3	0.001	111.495	16.767	Up	0.161288	0.384509
chr14:101403740|101417831	hsa_circ_0002571	AL132709.5	0	3	0.001	111.495	16.767	Up	0.161288	0.384346
chr3:64132506|64139044		PRICKLE2	0	3	0.001	111.495	16.767	Up	0.161288	0.384184
chr1:153734046|153737539	hsa_circ_0014306	INTS3	0	3	0.001	111.495	16.767	Up	0.161288	0.384021
chr9:79829245|79842401	hsa_circ_0087243	VPS13A	0	3	0.001	111.495	16.767	Up	0.161288	0.383859
chr5:82832826|82850857	hsa_circ_0073239	VCAN	0	3	0.001	111.495	16.767	Up	0.161288	0.383697
chr1:155644801|155753880	hsa_circ_0002816	snoU13,Y_RNA,SNORA77,SNORA70,SNORD112,SNORA63,SNORA26,U3,SNORA51,SNORA25,SNORA42	0	3	0.001	111.495	16.767	Up	0.161288	0.383535
chr1:1584361|1647917		n/a	0	3	0.001	111.495	16.767	Up	0.161288	0.383373
chr11:70218321|70224301	hsa_circ_0006538	PPFIA1	0	3	0.001	111.495	16.767	Up	0.161288	0.383211
chr10:15863655|15889942	hsa_circ_0000220	FAM188A	0	3	0.001	111.495	16.767	Up	0.161288	0.38305
chr11:68529003|68529155	hsa_circ_0023255	CPT1A	0	3	0.001	111.495	16.767	Up	0.161288	0.382888
chr17:3988964|3989949	hsa_circ_0006631	ZZEF1	0	3	0.001	111.495	16.767	Up	0.161288	0.382727
chr12:49331091|49334971		ARF3	0	3	0.001	111.495	16.767	Up	0.161288	0.382565
chr2:216256518|216259338		FN1	0	3	0.001	111.495	16.767	Up	0.161288	0.382404
chr3:33633887|33686395	hsa_circ_0064772	CLASP2	0	3	0.001	111.495	16.767	Up	0.161288	0.382243
chr10:98667022|98711953	hsa_circ_0019316	LCOR	0	3	0.001	111.495	16.767	Up	0.161288	0.382083
chr2:64083440|64111227		UGP2	0	3	0.001	111.495	16.767	Up	0.161288	0.381922
chr14:32559708|32563592	hsa_circ_0031583	ARHGAP5	0	3	0.001	111.495	16.767	Up	0.161288	0.381761
chr1:200776504|200801973	hsa_circ_0006265	CAMSAP2	0	3	0.001	111.495	16.767	Up	0.161288	0.381601
chrX:135304552|135326954		MAP7D3	0	3	0.001	111.495	16.767	Up	0.161288	0.381441
chr13:42385361|42393522	hsa_circ_0004711	VWA8	0	3	0.001	111.495	16.767	Up	0.161288	0.381121
chrX:76907604|76912143	hsa_circ_0001932	ATRX	0	3	0.001	111.495	16.767	Up	0.161288	0.380961
chr15:83969257|83987329		snoU13,Y_RNA,RP11-382A20.4	0	3	0.001	111.495	16.767	Up	0.161288	0.380801
chr13:30857753|30857928	hsa_circ_0003297	KATNAL1	0	3	0.001	111.495	16.767	Up	0.161288	0.380641
chr2:216270961|216274837		FN1	0	3	0.001	111.495	16.767	Up	0.161288	0.380482
chr6:108202353|108204350	hsa_circ_0077548	SEC63	0	3	0.001	111.495	16.767	Up	0.161288	0.380323
chr9:113191423|113198784		SVEP1	0	3	0.001	111.495	16.767	Up	0.161288	0.380163
chr7:91924203|91948826	hsa_circ_0001723	ANKIB1	0	3	0.001	111.495	16.767	Up	0.161288	0.380004
chr3:21604754|21606176		ZNF385D	0	3	0.001	111.495	16.767	Up	0.161288	0.379845
chr9:27009018|27017048		IFT74	0	3	0.001	111.495	16.767	Up	0.161288	0.379687
chr17:4145551|4145743	hsa_circ_0041551	ANKFY1	0	3	0.001	111.495	16.767	Up	0.161288	0.379528
chr2:61420036|61430398	hsa_circ_0008855	USP34	0	3	0.001	111.495	16.767	Up	0.161288	0.379369
chr4:183522077|183550042	hsa_circ_0071480	TENM3	0	3	0.001	111.495	16.767	Up	0.161288	0.379211
chr2:68717322|68794519	hsa_circ_0055021	APLF	0	3	0.001	111.495	16.767	Up	0.161288	0.379053
chr2:43655239|43657441	hsa_circ_0054309	THADA	0	3	0.001	111.495	16.767	Up	0.161288	0.378895
chr14:50615003|50616948		snoU13,SNORA79,Y_RNA,SNORD112,SOS2	0	3	0.001	111.495	16.767	Up	0.161288	0.378737
chr19:18684103|18684558	hsa_circ_0005568	UBA52	0	3	0.001	111.495	16.767	Up	0.161288	0.378579
chr2:206023446|206058044	hsa_circ_0008172	PARD3B	0	3	0.001	111.495	16.767	Up	0.161288	0.378421
chr20:13509093|13539761		TASP1	0	3	0.001	111.495	16.767	Up	0.161288	0.378263
chr1:103400005|103484415		COL11A1	0	3	0.001	111.495	16.767	Up	0.161288	0.378106
chrX:114357090|114364762	hsa_circ_0003300	LRCH2	0	3	0.001	111.495	16.767	Up	0.161288	0.377949
chr4:88104355|88116842	hsa_circ_0006866	KLHL8	0	3	0.001	111.495	16.767	Up	0.161288	0.377791
chr2:187503004|187506315		ITGAV	0	3	0.001	111.495	16.767	Up	0.161288	0.377634
chr14:72125050|72139339	hsa_circ_0032471	SIPA1L1	0	3	0.001	111.495	16.767	Up	0.161288	0.377477
chr5:131013396|131044965	hsa_circ_0001524	FNIP1	0	3	0.001	111.495	16.767	Up	0.161288	0.377321
chr1:171493960|171502100		PRRC2C	0	3	0.001	111.495	16.767	Up	0.161288	0.377164
chr17:5268417|5271763	hsa_circ_0004621	RABEP1	0	3	0.001	111.495	16.767	Up	0.161288	0.377007
chr7:127975597|127976096	hsa_circ_0082171	RBM28	0	3	0.001	111.495	16.767	Up	0.161288	0.376851
chr5:179007948|179020646		RUFY1	0	3	0.001	111.495	16.767	Up	0.161288	0.376695
chr5:137897269|137903411	hsa_circ_0008356	HSPA9	0	3	0.001	111.495	16.767	Up	0.161288	0.376538
chr9:36669307|36674934	hsa_circ_0005517	MELK	0	3	0.001	111.495	16.767	Up	0.161288	0.376382
chr10:27411770|27415715		YME1L1	0	3	0.001	111.495	16.767	Up	0.161288	0.376226
chr3:4403723|4418073		SUMF1	0	3	0.001	111.495	16.767	Up	0.161288	0.376071
chr16:66562897|66570920	hsa_circ_0039731	TK2	0	3	0.001	111.495	16.767	Up	0.161288	0.375915
chr3:42798558|42799843		CCDC13	0	3	0.001	111.495	16.767	Up	0.161288	0.375759
chr2:216270961|216273149		FN1	0	3	0.001	111.495	16.767	Up	0.161288	0.375604
chr12:112757029|112757546	hsa_circ_0002584	HECTD4	0	3	0.001	111.495	16.767	Up	0.161288	0.375449
chr5:138456724|138463542		SIL1	0	3	0.001	111.495	16.767	Up	0.161288	0.375294
chr6:129932678|129939997	hsa_circ_0006887	ARHGAP18	0	3	0.001	111.495	16.767	Up	0.161288	0.375139
chr13:114164553|114188555	hsa_circ_0006312	TMCO3	0	3	0.001	111.495	16.767	Up	0.161288	0.374984
chr3:67451155|67459458	hsa_circ_0005688	SUCLG2	0	3	0.001	111.495	16.767	Up	0.161288	0.374829
chr22:38641941|38644025	hsa_circ_0005243	TMEM184B	0	3	0.001	111.495	16.767	Up	0.161288	0.374674
chr3:172016518|172028671	hsa_circ_0067998	FNDC3B	0	3	0.001	111.495	16.767	Up	0.161288	0.37452
chr4:123848789|123900541		SPATA5	0	3	0.001	111.495	16.767	Up	0.161288	0.374365
chr22:44328758|44336005		PNPLA3	0	3	0.001	111.495	16.767	Up	0.161288	0.374211
chr17:58012554|58018304		RPS6KB1	0	3	0.001	111.495	16.767	Up	0.161288	0.374057
chr3:169693396|169706147	hsa_circ_0067880	SEC62	0	3	0.001	111.495	16.767	Up	0.161288	0.373903
chr8:100146860|100168971	hsa_circ_0085060	VPS13B	0	3	0.001	111.495	16.767	Up	0.161288	0.373749
chr20:43545397|43547918	hsa_circ_0004052	PABPC1L	0	3	0.001	111.495	16.767	Up	0.161288	0.373595
chr2:32323865|32341281		SPAST	0	3	0.001	111.495	16.767	Up	0.161288	0.373442
chr12:124950719|124971114		NCOR2	0	3	0.001	111.495	16.767	Up	0.161288	0.373288
chr12:52139687|52145377	hsa_circ_0006763	SCN8A	0	3	0.001	111.495	16.767	Up	0.161288	0.373135
chr18:46284290|46288060	hsa_circ_0003877	CTIF	0	3	0.001	111.495	16.767	Up	0.161288	0.372982
chr12:53448970|53449629	hsa_circ_0026542	TENC1	0	3	0.001	111.495	16.767	Up	0.161288	0.372829
chr12:69986802|69987366		CCT2	0	3	0.001	111.495	16.767	Up	0.161288	0.372676
chr15:75763021|75772255		PTPN9	0	3	0.001	111.495	16.767	Up	0.161288	0.372523
chr10:69933823|69934413		MYPN	0	3	0.001	111.495	16.767	Up	0.161288	0.37237
chr1:156084513|156104319		LMNA	0	3	0.001	111.495	16.767	Up	0.161288	0.372217
chr1:70736539|70766591		ANKRD13C	0	3	0.001	111.495	16.767	Up	0.161288	0.372065
chr2:110342703|110343415	hsa_circ_0056012	2021-09-10	0	3	0.001	111.495	16.767	Up	0.161288	0.371913
chr5:86627165|86633908	hsa_circ_0007507	RASA1	0	3	0.001	111.495	16.767	Up	0.161288	0.37176
chr6:149833291|149838586	hsa_circ_0009074	PPIL4	0	3	0.001	111.495	16.767	Up	0.161288	0.371608
chr20:2967411|2969120	hsa_circ_0001127	PTPRA	0	3	0.001	111.495	16.767	Up	0.161288	0.371456
chr16:70247564|70256383		Y_RNA,snoU13,SNORD112	0	3	0.001	111.495	16.767	Up	0.161288	0.371304
chr3:9466151|9477590	hsa_circ_0007686	SETD5	0	3	0.001	111.495	16.767	Up	0.161288	0.371153
chr19:334400|336173		MIER2	0	3	0.001	111.495	16.767	Up	0.161288	0.371001
chr7:5487846|5488523		snoU13,Y_RNA,FBXL18	0	3	0.001	111.495	16.767	Up	0.161288	0.37085
chr4:140263980|140265493		NAA15	0	3	0.001	111.495	16.767	Up	0.161288	0.370698
chr16:89484692|89497734	hsa_circ_0000727	ANKRD11	0	3	0.001	111.495	16.767	Up	0.161288	0.370547
chr12:112506684|112512509		NAA25	0	3	0.001	111.495	16.767	Up	0.161288	0.370396
chr7:26724355|26729981	hsa_circ_0079658	SKAP2	0	3	0.001	111.495	16.767	Up	0.161288	0.370245
chr2:73746902|73800551	hsa_circ_0055241	ALMS1	0	3	0.001	111.495	16.767	Up	0.161288	0.370094
chr12:1038930|1039310	hsa_circ_0024991	RAD52	0	3	0.001	111.495	16.767	Up	0.161288	0.369943
chr7:132659929|132709387	hsa_circ_0082433	CHCHD3	0	3	0.001	111.495	16.767	Up	0.161288	0.369793
chr5:125939262|125939875		PHAX	0	3	0.001	111.495	16.767	Up	0.161288	0.369642
chr19:16198837|16199930	hsa_circ_0005855	TPM4	0	3	0.001	111.495	16.767	Up	0.161288	0.369492
chr5:170597134|170610434		RANBP17	0	3	0.001	111.495	16.767	Up	0.161288	0.369341
chr17:58541382|58543820		APPBP2	0	3	0.001	111.495	16.767	Up	0.161288	0.369191
chr19:19576149|19584976		Y_RNA,SNORA70,snoU13,SNORA68,GATAD2A	0	3	0.001	111.495	16.767	Up	0.161288	0.369041
chr1:203676137|203677232	hsa_circ_0007167	ATP2B4	0	3	0.001	111.495	16.767	Up	0.161288	0.368891
chr7:148963426|148964313	hsa_circ_0082864	ZNF783	0	3	0.001	111.495	16.767	Up	0.161288	0.368742
chr3:33453073|33467233	hsa_circ_0007147	UBP1	0	3	0.001	111.495	16.767	Up	0.161288	0.368592
chrX:102152502|102160665	hsa_circ_0005816	LL0XNC01-237H1.2	0	3	0.001	111.495	16.767	Up	0.161288	0.368442
chr16:11990415|11991892	hsa_circ_0007968	GSPT1	0	3	0.001	111.495	16.767	Up	0.161288	0.368293
chr12:8866407|8866637	hsa_circ_0025372	RIMKLB	0	3	0.001	111.495	16.767	Up	0.161288	0.368144
chr4:120166492|120170037	hsa_circ_0006558	USP53	0	3	0.001	111.495	16.767	Up	0.161288	0.367995
chr1:62907159|62908990	hsa_circ_0008657	USP1	0	3	0.001	111.495	16.767	Up	0.161288	0.367845
chr9:137676835|137701136		COL5A1	0	3	0.001	111.495	16.767	Up	0.161288	0.367697
chr18:46783380|46906128	hsa_circ_0047644	DYM	0	3	0.001	111.495	16.767	Up	0.161288	0.367548
chr3:183474316|183495488	hsa_circ_0068206	YEATS2	0	3	0.001	111.495	16.767	Up	0.161288	0.367399
chr10:133786538|133787447	hsa_circ_0020527	BNIP3	0	3	0.001	111.495	16.767	Up	0.161288	0.36725
chr16:88664586|88677944		ZC3H18	0	3	0.001	111.495	16.767	Up	0.161288	0.367102
chr5:137278564|137284873		FAM13B	0	3	0.001	111.495	16.767	Up	0.161288	0.366954
chr3:185318553|185331196		SENP2	0	3	0.001	111.495	16.767	Up	0.161288	0.366806
chr5:138378290|138386735		Y_RNA,snoU13,SNORA40,U3,SNORA57,SNORA70,SIL1,CTB-46B19.2	0	3	0.001	111.495	16.767	Up	0.161288	0.366657
chr17:17696247|17707163		RAI1	0	3	0.001	111.495	16.767	Up	0.161288	0.366509
chr19:52222459|52223148		HAS1	0	3	0.001	111.495	16.767	Up	0.161288	0.366362
chr16:74398959|74399935		Y_RNA,snoU13,RP11-252A24.2	0	3	0.001	111.495	16.767	Up	0.161288	0.366214
chr16:960931|1004666	hsa_circ_0000664	LMF1	0	3	0.001	111.495	16.767	Up	0.161288	0.366066
chr12:72020040|72022817	hsa_circ_0008912	ZFC3H1	0	3	0.001	111.495	16.767	Up	0.161288	0.365919
chr6:151265622|151293194		MTHFD1L	0	3	0.001	111.495	16.767	Up	0.161288	0.365771
chr4:140314745|140325644		NAA15	0	3	0.001	111.495	16.767	Up	0.161288	0.365624
chr5:134696187|134705832	hsa_circ_0005241	H2AFY	0	3	0.001	111.495	16.767	Up	0.161288	0.365477
chr8:42716888|42720632	hsa_circ_0084133	RNF170	0	3	0.001	111.495	16.767	Up	0.161288	0.36533
chr4:103571694|103595227		MANBA	0	3	0.001	111.495	16.767	Up	0.161288	0.365183
chr8:18622959|18797803		PSD3	0	3	0.001	111.495	16.767	Up	0.161288	0.365036
chr11:698869|700707	hsa_circ_0020682	TMEM80	0	3	0.001	111.495	16.767	Up	0.161288	0.36489
chr2:216274290|216274717		FN1	0	3	0.001	111.495	16.767	Up	0.161288	0.364743
chr14:50616726|50616948	hsa_circ_0007695	SOS2	0	3	0.001	111.495	16.767	Up	0.161288	0.364597
chr4:129042981|129083472		LARP1B	0	3	0.001	111.495	16.767	Up	0.161288	0.36445
chr3:154801947|154836600		MME	0	3	0.001	111.495	16.767	Up	0.161288	0.364304
chr14:72085474|72139339	hsa_circ_0032466	SIPA1L1	0	3	0.001	111.495	16.767	Up	0.161288	0.364158
chr7:74981057|75140436		snoU13,Y_RNA,U3,SNORA51	0	3	0.001	111.495	16.767	Up	0.161288	0.364012
chr10:95790440|95792009	hsa_circ_0019223	PLCE1	0	3	0.001	111.495	16.767	Up	0.161288	0.363866
chr16:792250|792543	hsa_circ_0006173	Y_RNA	0	3	0.001	111.495	16.767	Up	0.161288	0.363721
chr9:36352739|36353328	hsa_circ_0008698	RNF38	0	3	0.001	111.495	16.767	Up	0.161288	0.363575
chr2:55201831|55214834	hsa_circ_0007984	RTN4	0	3	0.001	111.495	16.767	Up	0.161288	0.36343
chr12:65702309|65762806	hsa_circ_0027443	MSRB3	0	3	0.001	111.495	16.767	Up	0.161288	0.363284
chr15:83819967|83826793		HDGFRP3	0	3	0.001	111.495	16.767	Up	0.161288	0.363139
chr9:4833154|4860901		RCL1	0	3	0.001	111.495	16.767	Up	0.161288	0.362994
chr8:28217109|28218659		ZNF395	0	3	0.001	111.495	16.767	Up	0.161288	0.362849
chr15:89442638|89444890		MFGE8	0	3	0.001	111.495	16.767	Up	0.161288	0.362704
chr10:70530963|70532856		CCAR1	0	3	0.001	111.495	16.767	Up	0.161288	0.362559
chr22:41236630|41246884	hsa_circ_0063465	ST13	0	3	0.001	111.495	16.767	Up	0.161288	0.362414
chr3:185155235|185155418	hsa_circ_0068388	MAP3K13	0	3	0.001	111.495	16.767	Up	0.161288	0.36227
chr10:126727566|126811437	hsa_circ_0002545	CTBP2	0	3	0.001	111.495	16.767	Up	0.161288	0.362125
chr3:119582266|119595355	hsa_circ_0007986	GSK3B	0	3	0.001	111.495	16.767	Up	0.161288	0.361981
chr15:94841430|94858866		MCTP2	0	3	0.001	111.495	16.767	Up	0.161288	0.361837
chr2:32142995|32145979	hsa_circ_0006790	DPY30,MEMO1	0	3	0.001	111.495	16.767	Up	0.161288	0.361693
chr2:202025155|202028807		CFLAR	0	3	0.001	111.495	16.767	Up	0.161288	0.361549
chr8:66582108|66582253	hsa_circ_0084625	MTFR1	0	3	0.001	111.495	16.767	Up	0.161288	0.361405
chr2:36668401|36706837	hsa_circ_0003578	CRIM1	0	3	0.001	111.495	16.767	Up	0.161288	0.361261
chr3:69050759|69053633	hsa_circ_0066502	EOGT	0	3	0.001	111.495	16.767	Up	0.161288	0.361117
chr14:104135848|104143860		RP11-73M18.2,KLC1	0	3	0.001	111.495	16.767	Up	0.161288	0.360974
chr17:66381205|66397591		ARSG	0	3	0.001	111.495	16.767	Up	0.161288	0.360831
chr15:56125206|56126484		NEDD4	0	3	0.001	111.495	16.767	Up	0.161288	0.360687
chr17:54921380|54925426	hsa_circ_0044709	DGKE	0	3	0.001	111.495	16.767	Up	0.161288	0.360544
chr17:29483001|29497015	hsa_circ_0007542	NF1	0	3	0.001	111.495	16.767	Up	0.161288	0.360401
chr1:22047529|22048257	hsa_circ_0004808	USP48	0	3	0.001	111.495	16.767	Up	0.161288	0.360258
chr4:52729603|52765544	hsa_circ_0069718	DCUN1D4	0	3	0.001	111.495	16.767	Up	0.161288	0.360115
chr19:49488718|49489292	hsa_circ_0002296	GYS1	0	3	0.001	111.495	16.767	Up	0.161288	0.359972
chr17:11984673|12016677	hsa_circ_0007456	MAP2K4	0	3	0.001	111.495	16.767	Up	0.161288	0.35983
chr3:119099751|119102073		ARHGAP31	0	3	0.001	111.495	16.767	Up	0.161288	0.359687
chr10:52349913|52358583		Y_RNA,snoU13,SNORA31,snoR442,U3,SGMS1	0	3	0.001	111.495	16.767	Up	0.161288	0.359545
chr14:20793698|20794952		CCNB1IP1	0	3	0.001	111.495	16.767	Up	0.161288	0.359403
chr10:104445573|104465246		ARL3	0	3	0.001	111.495	16.767	Up	0.161288	0.35926
chr18:59739906|59763183	hsa_circ_0007528	PIGN	0	3	0.001	111.495	16.767	Up	0.161288	0.359118
chr11:17167215|17167489	hsa_circ_0002443	PIK3C2A	0	3	0.001	111.495	16.767	Up	0.161288	0.358976
chr12:72036216|72041593		ZFC3H1	0	3	0.001	111.495	16.767	Up	0.161288	0.358835
chr14:74138245|74156218		DNAL1	0	3	0.001	111.495	16.767	Up	0.161288	0.358693
chr19:5650989|5654467		SAFB	0	3	0.001	111.495	16.767	Up	0.161288	0.358551
chr14:62187097|62188541	hsa_circ_0005205	HIF1A	0	3	0.001	111.495	16.767	Up	0.161288	0.35841
chr3:149563798|149619949	hsa_circ_0004565	RNF13	0	3	0.001	111.495	16.767	Up	0.161288	0.358268
chr13:75923306|75936743	hsa_circ_0030430	TBC1D4	0	3	0.001	111.495	16.767	Up	0.161288	0.358127
chr2:173423436|173427019	hsa_circ_0057087	PDK1	0	3	0.001	111.495	16.767	Up	0.161288	0.357986
chr1:1158624|1164326	hsa_circ_0009244	SDF4	0	3	0.001	111.495	16.767	Up	0.161288	0.357845
chr1:154231453|154232505	hsa_circ_0014405	UBAP2L	0	3	0.001	111.495	16.767	Up	0.161288	0.357704
chr20:10438511|10438879		Y_RNA,SNORD56,U3,snoU13,SNORA26,SLX4IP	0	3	0.001	111.495	16.767	Up	0.161288	0.357563
chr14:70442432|70461197	hsa_circ_0032358	SMOC1	0	3	0.001	111.495	16.767	Up	0.161288	0.357422
chr3:119232488|119236162		TIMMDC1	0	3	0.001	111.495	16.767	Up	0.161288	0.357282
chr22:38894090|38894578	hsa_circ_0063329	DDX17	0	3	0.001	111.495	16.767	Up	0.161288	0.357141
chr1:243708812|243859018		AKT3	0	3	0.001	111.495	16.767	Up	0.161288	0.357001
chr1:172525009|172539870		SUCO	0	3	0.001	111.495	16.767	Up	0.161288	0.356861
chr2:69569284|69577315		GFPT1	0	3	0.001	111.495	16.767	Up	0.161288	0.356721
chr1:144909869|144912294		PDE4DIP	0	3	0.001	111.495	16.767	Up	0.161288	0.35658
chr10:103552596|103567658	hsa_circ_0019606	MGEA5	0	3	0.001	111.495	16.767	Up	0.161288	0.356441
chr1:233313548|233344435	hsa_circ_0001958	PCNXL2	0	3	0.001	111.495	16.767	Up	0.161288	0.356301
chr5:137895553|137897478	hsa_circ_0006995	HSPA9	0	3	0.001	111.495	16.767	Up	0.161288	0.356161
chr5:95242227|95255249	hsa_circ_0006160	ELL2	0	3	0.001	111.495	16.767	Up	0.161288	0.356021
chr1:1496712|1500296		SSU72	0	3	0.001	111.495	16.767	Up	0.161288	0.355882
chr16:27760905|27763245		KIAA0556	0	3	0.001	111.495	16.767	Up	0.161288	0.355742
chr10:7262373|7327916	hsa_circ_0017628	SFMBT2	0	3	0.001	111.495	16.767	Up	0.161288	0.355603
chrX:153996577|153997585	hsa_circ_0007100	DKC1	0	3	0.001	111.495	16.767	Up	0.161288	0.355464
chr7:98930948|98935908	hsa_circ_0002425	ARPC1A	0	3	0.001	111.495	16.767	Up	0.161288	0.355325
chr5:145634506|145638156	hsa_circ_0006087	RBM27	0	3	0.001	111.495	16.767	Up	0.161288	0.355186
chr2:242265408|242287606	hsa_circ_0059055	2021-09-02	0	3	0.001	111.495	16.767	Up	0.161288	0.355047
chr8:101299729|101300495	hsa_circ_0085128	RNF19A	0	3	0.001	111.495	16.767	Up	0.161288	0.354908
chr15:38591574|38617010	hsa_circ_0004229	SPRED1	0	3	0.001	111.495	16.767	Up	0.161288	0.35477
chr1:1572770|1635783		n/a	0	3	0.001	111.495	16.767	Up	0.161288	0.354631
chr2:234343026|234350641	hsa_circ_0001113	DGKD	0	3	0.001	111.495	16.767	Up	0.161288	0.354493
chr17:65528918|65574373	hsa_circ_0045416	PITPNC1	0	3	0.001	111.495	16.767	Up	0.161288	0.354354
chr18:56585503|56587865	hsa_circ_0047814	ZNF532	0	3	0.001	111.495	16.767	Up	0.161288	0.354216
chr5:141511373|141515382		NDFIP1	0	3	0.001	111.495	16.767	Up	0.161288	0.354078
chr10:31662051|31676727	hsa_circ_0006300	ZEB1	0	3	0.001	111.495	16.767	Up	0.161288	0.35394
chr3:5212188|5216099	hsa_circ_0005046	ARL8B	0	3	0.001	111.495	16.767	Up	0.161288	0.353802
chr1:150202906|150204264	hsa_circ_0004300	ANP32E	0	3	0.001	111.495	16.767	Up	0.161288	0.353665
chr6:131466425|131490413		AKAP7	0	3	0.001	111.495	16.767	Up	0.161288	0.353527
chr3:50677797|50679763	hsa_circ_0065871	MAPKAPK3	0	3	0.001	111.495	16.767	Up	0.161288	0.353389
chr1:198201683|198233365	hsa_circ_0002528	NEK7	0	3	0.001	111.495	16.767	Up	0.161288	0.353252
chr16:11988811|11991892	hsa_circ_0037911	GSPT1	0	3	0.001	111.495	16.767	Up	0.161288	0.353114
chr3:133335658|133343019		TOPBP1	0	3	0.001	111.495	16.767	Up	0.161288	0.352977
chr1:165712404|165728821		TMCO1	0	3	0.001	111.495	16.767	Up	0.161288	0.35284
chr19:23557440|23559132		Y_RNA,SNORA70,snoU13,SNORA68,ZNF91	0	3	0.001	111.495	16.767	Up	0.161288	0.352703
chr6:18212719|18214012	hsa_circ_0075792	KDM1B	0	3	0.001	111.495	16.767	Up	0.161288	0.352566
chr19:3651824|3653587		PIP5K1C	0	3	0.001	111.495	16.767	Up	0.161288	0.352429
chr9:6477622|6482099	hsa_circ_0007816	UHRF2	0	3	0.001	111.495	16.767	Up	0.161288	0.352293
chr4:22403054|22404422	hsa_circ_0002785	GPR125	0	3	0.001	111.495	16.767	Up	0.161288	0.352156
chr5:72374007|72378652	hsa_circ_0072979	FCHO2	0	3	0.001	111.495	16.767	Up	0.161288	0.35202
chr22:40513059|40552186		TNRC6B	0	3	0.001	111.495	16.767	Up	0.161288	0.351883
chr5:6737623|6746540	hsa_circ_0008903	PAPD7	0	3	0.001	111.495	16.767	Up	0.161288	0.351747
chr9:33036572|33037113	hsa_circ_0003762	DNAJA1	0	3	0.001	111.495	16.767	Up	0.161288	0.351611
chr7:2269619|2270359		MAD1L1	0	3	0.001	111.495	16.767	Up	0.161288	0.351475
chr16:49764682|49765372		Y_RNA,SNORA48,snoU13,ZNF423	0	3	0.001	111.495	16.767	Up	0.161288	0.351339
chr6:105192035|105198347	hsa_circ_0006993	HACE1	0	3	0.001	111.495	16.767	Up	0.161288	0.351203
chr20:13539655|13561628	hsa_circ_0002001	TASP1	0	3	0.001	111.495	16.767	Up	0.161288	0.351067
chr1:174244971|174340210		RABGAP1L	0	3	0.001	111.495	16.767	Up	0.161288	0.350931
chr18:19345733|19371518	hsa_circ_0004578	MIB1	0	3	0.001	111.495	16.767	Up	0.161288	0.350796
chr19:5727279|5737216	hsa_circ_0048784	CATSPERD	0	3	0.001	111.495	16.767	Up	0.161288	0.35066
chr7:56049903|56051561	hsa_circ_0001709	GBAS	0	3	0.001	111.495	16.767	Up	0.161288	0.350525
chr8:145331100|145512985		n/a	0	3	0.001	111.495	16.767	Up	0.161288	0.35039
chr2:9675963|9683414	hsa_circ_0003233	ADAM17	0	3	0.001	111.495	16.767	Up	0.161288	0.350255
chr2:39107320|39108719		MORN2	0	3	0.001	111.495	16.767	Up	0.161288	0.35012
chrX:24082318|24086225		EIF2S3	0	3	0.001	111.495	16.767	Up	0.161288	0.349985
chr1:160281658|160282957	hsa_circ_0014923	COPA	0	3	0.001	111.495	16.767	Up	0.161288	0.34985
chr17:70837897|70845943		snoU13,Y_RNA,SLC39A11	0	3	0.001	111.495	16.767	Up	0.161288	0.349715
chr16:68155890|68225678	hsa_circ_0039929	NFATC3	0	3	0.001	111.495	16.767	Up	0.161288	0.349581
chr12:44537328|44605170	hsa_circ_0003881	TMEM117	0	3	0.001	111.495	16.767	Up	0.161288	0.349446
chr16:19627436|19663412	hsa_circ_0005699	C16orf62	0	3	0.001	111.495	16.767	Up	0.161288	0.349312
chr10:123670421|123683844	hsa_circ_0003419	ATE1	0	3	0.001	111.495	16.767	Up	0.161288	0.349177
chr11:33307959|33350179	hsa_circ_0008887	HIPK3	0	3	0.001	111.495	16.767	Up	0.161288	0.349043
chr21:37619815|37620866	hsa_circ_0001187	DOPEY2	0	3	0.001	111.495	16.767	Up	0.161288	0.348909
chr12:133362925|133367879		GOLGA3	0	3	0.001	111.495	16.767	Up	0.161288	0.348775
chr7:94047811|94053755		COL1A2	0	3	0.001	111.495	16.767	Up	0.161288	0.348641
chr17:54921380|54923170	hsa_circ_0044708	DGKE	0	3	0.001	111.495	16.767	Up	0.161288	0.348507
chr4:160107794|160162520		RAPGEF2	0	3	0.001	111.495	16.767	Up	0.161288	0.348374
chr19:58805464|58806947	hsa_circ_0005959	AC010642.1	0	3	0.001	111.495	16.767	Up	0.161288	0.34824
chr9:88655654|88661487		GOLM1	0	3	0.001	111.495	16.767	Up	0.161288	0.348107
chr6:73357660|73358632		snoU13,Y_RNA,U3,SNORA40,SNORD112,SNORD45,KCNQ5,KCNQ5-IT1	0	3	0.001	111.495	16.767	Up	0.161288	0.347973
chr3:81627076|81692141	hsa_circ_0004301	GBE1	0	3	0.001	111.495	16.767	Up	0.161288	0.34784
chr8:54708207|54742093		ATP6V1H	0	3	0.001	111.495	16.767	Up	0.161288	0.347707
chr14:104037960|104053701		RP11-73M18.2,APOPT1	0	3	0.001	111.495	16.767	Up	0.161288	0.347574
chr4:40936473|40947087	hsa_circ_0008453	APBB2	0	3	0.001	111.495	16.767	Up	0.161288	0.347441
chr5:95242227|95249638	hsa_circ_0008097	ELL2	0	3	0.001	111.495	16.767	Up	0.161288	0.347308
chr4:128941235|128942393	hsa_circ_0070931	C4orf29	0	3	0.001	111.495	16.767	Up	0.161288	0.347175
chr8:70533270|70541914		SULF1	0	3	0.001	111.495	16.767	Up	0.161288	0.347043
chr4:108866126|108868693	hsa_circ_0070618	CYP2U1	0	3	0.001	111.495	16.767	Up	0.161288	0.34691
chr5:133295185|133295711		C5orf15	0	3	0.001	111.495	16.767	Up	0.161288	0.346778
chr5:73128163|73148517	hsa_circ_0003787	ARHGEF28	0	3	0.001	111.495	16.767	Up	0.161288	0.346645
chr11:65268783|65269931		MALAT1	0	3	0.001	111.495	16.767	Up	0.161288	0.346513
chr12:56563313|56563992		SMARCC2	0	3	0.001	111.495	16.767	Up	0.161288	0.346381
chr7:70227856|70231341		snoU13,Y_RNA,U3,SNORA51,AUTS2	0	3	0.001	111.495	16.767	Up	0.161288	0.346249
chr4:3188324|3190820		HTT	0	3	0.001	111.495	16.767	Up	0.161288	0.346117
chr3:71733723|71748859		EIF4E3	0	3	0.001	111.495	16.767	Up	0.161288	0.345985
chr1:28818162|28819603	hsa_circ_0011143	PHACTR4	0	3	0.001	111.495	16.767	Up	0.161288	0.345853
chr10:88205999|88221044		WAPAL	0	3	0.001	111.495	16.767	Up	0.161288	0.345722
chr1:168200752|168201157	hsa_circ_0002093	SFT2D2	0	3	0.001	111.495	16.767	Up	0.161288	0.34559
chr18:77170403|77193738		NFATC1	0	3	0.001	111.495	16.767	Up	0.161288	0.345459
chr16:10861806|10863051		NUBP1,TVP23A	0	3	0.001	111.495	16.767	Up	0.161288	0.345327
chr2:190656516|190670480	hsa_circ_0004776	PMS1	0	3	0.001	111.495	16.767	Up	0.161288	0.345196
chr17:5352129|5354254		DHX33	0	3	0.001	111.495	16.767	Up	0.161288	0.345065
chr11:108046973|108047817	hsa_circ_0006208	NPAT	0	3	0.001	111.495	16.767	Up	0.161288	0.344934
chr6:34789430|34789732	hsa_circ_0076054	UHRF1BP1	0	3	0.001	111.495	16.767	Up	0.161288	0.344803
chr5:32390381|32397444		ZFR	0	3	0.001	111.495	16.767	Up	0.161288	0.344672
chr1:36469942|36475195	hsa_circ_0011635	AGO3	0	3	0.001	111.495	16.767	Up	0.161288	0.344541
chr2:69575303|69590802	hsa_circ_0055055	GFPT1	0	3	0.001	111.495	16.767	Up	0.161288	0.34441
chr22:19175070|19189004		CLTCL1	0	3	0.001	111.495	16.767	Up	0.161288	0.34428
chr10:104404924|104414926		TRIM8	0	3	0.001	111.495	16.767	Up	0.161288	0.344149
chr15:56958593|56971019		ZNF280D	0	3	0.001	111.495	16.767	Up	0.161288	0.344019
chr15:43164809|43170882	hsa_circ_0034880	TTBK2	0	3	0.001	111.495	16.767	Up	0.161288	0.343889
chr5:82815168|82818128	hsa_circ_0073236	VCAN	0	3	0.001	111.495	16.767	Up	0.161288	0.343759
chr8:141856359|141889736	hsa_circ_0085769	PTK2	0	3	0.001	111.495	16.767	Up	0.161288	0.343629
chr12:117157568|117161028		C12orf49	0	3	0.001	111.495	16.767	Up	0.161288	0.343499
chr18:3173936|3193956		MYOM1	0	3	0.001	111.495	16.767	Up	0.161288	0.343369
chr19:5016268|5041262	hsa_circ_0006448	KDM4B	0	3	0.001	111.495	16.767	Up	0.161288	0.343239
chr3:47139445|47158244	hsa_circ_0065165	SETD2	0	3	0.001	111.495	16.767	Up	0.161288	0.343109
chr5:158368702|158368987		Y_RNA,snoU13,SNORA40,SNORA57,SNORA70,EBF1	0	3	0.001	111.495	16.767	Up	0.161288	0.34298
chr19:17169359|17173589		HAUS8	0	3	0.001	111.495	16.767	Up	0.161288	0.34285
chr16:70301562|70302282	hsa_circ_0040203	AARS	0	3	0.001	111.495	16.767	Up	0.161288	0.342721
chr2:232153373|232156156	hsa_circ_0006604	ARMC9	0	3	0.001	111.495	16.767	Up	0.161288	0.342592
chr1:33286826|33287137		snoU13,Y_RNA,SNORA77,SCARNA16,SNORA70,S100PBP	0	3	0.001	111.495	16.767	Up	0.161288	0.342462
chr13:114526348|114531684		GAS6	0	3	0.001	111.495	16.767	Up	0.161288	0.342333
chr4:26387975|26422347		RBPJ	0	3	0.001	111.495	16.767	Up	0.161288	0.342204
chr12:31595709|31600703	hsa_circ_0008445	DENND5B	0	3	0.001	111.495	16.767	Up	0.161288	0.342076
chr5:65307877|65310553	hsa_circ_0001494	ERBB2IP	0	3	0.001	111.495	16.767	Up	0.161288	0.341947
chr10:103557737|103567658	hsa_circ_0019608	MGEA5	0	3	0.001	111.495	16.767	Up	0.161288	0.341818
chr6:128718711|128730477		PTPRK	0	3	0.001	111.495	16.767	Up	0.161288	0.341689
chr16:68321226|68321774	hsa_circ_0002982	SLC7A6	0	3	0.001	111.495	16.767	Up	0.161288	0.341561
chr3:119624602|119635021	hsa_circ_0004225	GSK3B	0	3	0.001	111.495	16.767	Up	0.161288	0.341433
chr2:200173483|200193633	hsa_circ_0057685	SATB2	0	3	0.001	111.495	16.767	Up	0.161288	0.341304
chr4:3088666|3101121	hsa_circ_0005744	HTT	0	3	0.001	111.495	16.767	Up	0.161288	0.341176
chr13:99536067|99537346	hsa_circ_0030714	DOCK9	0	3	0.001	111.495	16.767	Up	0.161288	0.341048
chr19:651611|652884		RNF126	0	3	0.001	111.495	16.767	Up	0.161288	0.34092
chr15:43628824|43643239		ADAL	0	3	0.001	111.495	16.767	Up	0.161288	0.340792
chr18:74561482|74583781	hsa_circ_0001993	ZNF236	0	3	0.001	111.495	16.767	Up	0.161288	0.340664
chr16:72984368|72994093	hsa_circ_0003702	ZFHX3	0	3	0.001	111.495	16.767	Up	0.161288	0.340536
chr3:195435005|195435712		LINC00969	0	3	0.001	111.495	16.767	Up	0.161288	0.340409
chr17:34171099|34171822		TAF15	0	3	0.001	111.495	16.767	Up	0.161288	0.340281
chr10:13152274|13164487		OPTN	0	3	0.001	111.495	16.767	Up	0.161288	0.340154
chr9:82319698|82324614	hsa_circ_0087302	TLE4	0	3	0.001	111.495	16.767	Up	0.161288	0.340026
chr6:35565025|35614627		snoU13,Y_RNA,U3,FKBP5	0	3	0.001	111.495	16.767	Up	0.161288	0.339899
chr2:86734602|86737602		RNF103-CHMP3,CHMP3	0	3	0.001	111.495	16.767	Up	0.161288	0.339772
chr3:136323151|136349823	hsa_circ_0003626	STAG1	0	3	0.001	111.495	16.767	Up	0.161288	0.339645
chr6:18249882|18258636		DEK	0	3	0.001	111.495	16.767	Up	0.161288	0.339518
chr12:12022358|12022903	hsa_circ_0004123	ETV6	0	3	0.001	111.495	16.767	Up	0.161288	0.339391
chr1:8555123|8601377	hsa_circ_0009581	RERE	0	3	0.001	111.495	16.767	Up	0.161288	0.339264
chr12:104719115|104733051		TXNRD1	0	3	0.001	111.495	16.767	Up	0.161288	0.339138
chr10:70696692|70703013	hsa_circ_0007097	DDX50	0	3	0.001	111.495	16.767	Up	0.161288	0.339011
chr6:152599224|152643021	hsa_circ_0078321	SYNE1	0	3	0.001	111.495	16.767	Up	0.161288	0.338885
chr19:1510149|1510916	hsa_circ_0048259	ADAMTSL5	0	3	0.001	111.495	16.767	Up	0.161288	0.338758
chr8:28866589|28876430	hsa_circ_0083826	HMBOX1	0	3	0.001	111.495	16.767	Up	0.161288	0.338632
chr14:103964839|103966537		MARK3	0	3	0.001	111.495	16.767	Up	0.161288	0.338506
chr19:34921481|34925873	hsa_circ_0005325	UBA2	0	3	0.001	111.495	16.767	Up	0.161288	0.338379
chr4:123848789|123949550		SPATA5	0	3	0.001	111.495	16.767	Up	0.161288	0.338253
chr2:33525518|33540336	hsa_circ_0053933	LTBP1	0	3	0.001	111.495	16.767	Up	0.161288	0.338128
chr17:60601597|60613698	hsa_circ_0006250	TLK2	0	3	0.001	111.495	16.767	Up	0.161288	0.338002
chr4:76725287|76726456	hsa_circ_0008757	USO1	0	3	0.001	111.495	16.767	Up	0.161288	0.337876
chr10:93711160|93713630	hsa_circ_0019122	BTAF1	0	3	0.001	111.495	16.767	Up	0.161288	0.33775
chr7:74953040|75140436		snoU13,Y_RNA,U3,SNORA51	0	3	0.001	111.495	16.767	Up	0.161288	0.337625
chr7:156994415|157018233		UBE3C	0	3	0.001	111.495	16.767	Up	0.161288	0.337499
chr12:28458582|28544344	hsa_circ_0008250	CCDC91	0	3	0.001	111.495	16.767	Up	0.161288	0.337374
chr22:38891801|38897285	hsa_circ_0063328	DDX17	0	3	0.001	111.495	16.767	Up	0.161288	0.337249
chr6:147581751|147588303	hsa_circ_0007828	STXBP5	0	3	0.001	111.495	16.767	Up	0.161288	0.337123
chr6:111333035|111337059		snoU13,Y_RNA,U3,SNORD112,SNORD45,SNORA33,RPF2	0	3	0.001	111.495	16.767	Up	0.161288	0.336998
chr19:37168947|37180399		Y_RNA,SNORA70,snoU13	0	3	0.001	111.495	16.767	Up	0.161288	0.336873
chr15:25650608|25667108		snoU13,UBE3A	0	3	0.001	111.495	16.767	Up	0.161288	0.336748
chr16:16126966|16130460	hsa_circ_0002078	ABCC1	0	3	0.001	111.495	16.767	Up	0.161288	0.336624
chr7:5352134|5353494		TNRC18	0	3	0.001	111.495	16.767	Up	0.161288	0.336499
chr16:88676850|88677944		ZC3H18	0	3	0.001	111.495	16.767	Up	0.161288	0.336374
chr2:48807726|48809702		STON1,STON1-GTF2A1L	0	3	0.001	111.495	16.767	Up	0.161288	0.33625
chr17:34937774|34937968	hsa_circ_0043196	GGNBP2	0	3	0.001	111.495	16.767	Up	0.161288	0.336125
chr2:202013726|202014558	hsa_circ_0057749	CFLAR	0	3	0.001	111.495	16.767	Up	0.161288	0.336001
chr5:78251118|78265015	hsa_circ_0073119	ARSB	0	3	0.001	111.495	16.767	Up	0.161288	0.335877
chr9:20881870|20916936	hsa_circ_0005426	FOCAD	0	3	0.001	111.495	16.767	Up	0.161288	0.335752
chr13:21742127|21742538	hsa_circ_0000467	SKA3	0	3	0.001	111.495	16.767	Up	0.161288	0.335628
chr8:17868746|17869336	hsa_circ_0083465	PCM1	0	3	0.001	111.495	16.767	Up	0.161288	0.335504
chr14:75557973|75572699		NEK9	0	3	0.001	111.495	16.767	Up	0.161288	0.335381
chr22:46594239|46594488	hsa_circ_0063781	PPARA	0	3	0.001	111.495	16.767	Up	0.161288	0.335257
chr13:77779391|77818086	hsa_circ_0030509	MYCBP2	0	3	0.001	111.495	16.767	Up	0.161288	0.335133
chr2:202410266|202440049		ALS2CR11	0	3	0.001	111.495	16.767	Up	0.161288	0.335009
chr10:76602358|76603236	hsa_circ_0005235	KAT6B	0	3	0.001	111.495	16.767	Up	0.161288	0.334886
chr5:60768508|60768864	hsa_circ_0005399	ZSWIM6	0	3	0.001	111.495	16.767	Up	0.161288	0.334762
chr13:36379836|36382457	hsa_circ_0029994	DCLK1	0	3	0.001	111.495	16.767	Up	0.161288	0.334639
chr10:64976967|64979743		JMJD1C	0	3	0.001	111.495	16.767	Up	0.161288	0.334516
chr12:104719115|104721449	hsa_circ_0007044	TXNRD1	0	3	0.001	111.495	16.767	Up	0.161288	0.334393
chr9:102677460|102691125	hsa_circ_0004825	STX17	0	3	0.001	111.495	16.767	Up	0.161288	0.33427
chr12:124337753|124343815		DNAH10	0	3	0.001	111.495	16.767	Up	0.161288	0.334147
chr16:70299441|70301623		AARS	0	3	0.001	111.495	16.767	Up	0.161288	0.334024
chr1:108690901|108703915	hsa_circ_0004270	SLC25A24	0	3	0.001	111.495	16.767	Up	0.161288	0.333901
chr3:188202380|188242575	hsa_circ_0006517	LPP	0	3	0.001	111.495	16.767	Up	0.161288	0.333778
chr16:11214472|11220003	hsa_circ_0002988	CLEC16A	0	3	0.001	111.495	16.767	Up	0.161288	0.333656
chr13:20600752|20611049	hsa_circ_0029630	ZMYM2	0	3	0.001	111.495	16.767	Up	0.161288	0.333533
chr1:8601273|8617582	hsa_circ_0002158	RERE	0	3	0.001	111.495	16.767	Up	0.161288	0.333411
chr3:10011403|10019130	hsa_circ_0005867	EMC3	0	3	0.001	111.495	16.767	Up	0.161288	0.333288
chrUn_gl000220:121605|123082		n/a	0	3	0.001	111.495	16.767	Up	0.161288	0.333166
chr19:4859602|4861423		PLIN3	0	3	0.001	111.495	16.767	Up	0.161288	0.333044
chr5:131034610|131044965	hsa_circ_0009030	FNIP1	0	3	0.001	111.495	16.767	Up	0.161288	0.332922
chr1:224599129|224601037	hsa_circ_0005242	WDR26	0	3	0.001	111.495	16.767	Up	0.161288	0.3328
chr17:35800606|35822225	hsa_circ_0043283	TADA2A	0	3	0.001	111.495	16.767	Up	0.161288	0.332678
chr2:55559702|55562300	hsa_circ_0054618	CCDC88A	0	3	0.001	111.495	16.767	Up	0.161288	0.332556
chr11:66515850|66526567		C11orf80	0	3	0.001	111.495	16.767	Up	0.161288	0.332434
chr15:44048847|44055404	hsa_circ_0002891	PDIA3	0	3	0.001	111.495	16.767	Up	0.161288	0.332313
chr6:47541800|47549801		CD2AP	0	3	0.001	111.495	16.767	Up	0.161288	0.332191
chr6:152614723|152643021	hsa_circ_0078325	SYNE1	0	3	0.001	111.495	16.767	Up	0.161288	0.33207
chr10:99236440|99238146	hsa_circ_0006520	MMS19	0	3	0.001	111.495	16.767	Up	0.161288	0.331948
chr4:1219148|1232125	hsa_circ_0068837	CTBP1	0	3	0.001	111.495	16.767	Up	0.161288	0.331827
chr7:91924203|91981956	hsa_circ_0002744	ANKIB1	0	3	0.001	111.495	16.767	Up	0.161288	0.331706
chr2:32602656|32617218	hsa_circ_0053440	BIRC6	0	3	0.001	111.495	16.767	Up	0.161288	0.331585
chr1:215342542|215345526	hsa_circ_0008788	KCNK2	0	3	0.001	111.495	16.767	Up	0.161288	0.331464
chr2:24181171|24199945	hsa_circ_0005970	UBXN2A	0	3	0.001	111.495	16.767	Up	0.161288	0.331343
chr2:43655239|43755127	hsa_circ_0004352	THADA	0	3	0.001	111.495	16.767	Up	0.161288	0.331222
chr18:74561482|74580819	hsa_circ_0002799	ZNF236	0	3	0.001	111.495	16.767	Up	0.161288	0.331101
chr11:18592168|18600355		UEVLD	0	3	0.001	111.495	16.767	Up	0.161288	0.33098
chr10:69773783|69826974		HERC4	0	3	0.001	111.495	16.767	Up	0.161288	0.33086
chr15:33149216|33202736		FMN1	0	3	0.001	111.495	16.767	Up	0.161288	0.330739
chr17:53016285|53024673	hsa_circ_0005652	TOM1L1	0	3	0.001	111.495	16.767	Up	0.161288	0.330619
chr2:240055941|240085619		HDAC4	0	3	0.001	111.495	16.767	Up	0.161288	0.330499
chr6:43495372|43523701		XPO5	0	3	0.001	111.495	16.767	Up	0.161288	0.330378
chr16:30724529|30725032	hsa_circ_0039100	SRCAP	0	3	0.001	111.495	16.767	Up	0.161288	0.330258
chr22:30057194|30064435		NF2	0	3	0.001	111.495	16.767	Up	0.161288	0.330138
chr6:108640821|108668243		LACE1	0	3	0.001	111.495	16.767	Up	0.161288	0.330018
chr10:122273423|122334813	hsa_circ_0020210	PPAPDC1A	0	3	0.001	111.495	16.767	Up	0.161288	0.329898
chr6:125366357|125398004	hsa_circ_0077765	RNF217	0	3	0.001	111.495	16.767	Up	0.161288	0.329779
chr19:34706029|34706566	hsa_circ_0050463	LSM14A	0	3	0.001	111.495	16.767	Up	0.161288	0.329659
chr1:1647590|1647917		CDK11A,RP1-283E3.8	0	3	0.001	111.495	16.767	Up	0.161288	0.329539
chr6:36020476|36027124	hsa_circ_0076179	MAPK14	0	3	0.001	111.495	16.767	Up	0.161288	0.32942
chr1:154061897|154091284		NUP210L	0	3	0.001	111.495	16.767	Up	0.161288	0.3293
chr2:65473658|65492309	hsa_circ_0008529	ACTR2	0	3	0.001	111.495	16.767	Up	0.161288	0.329181
chr4:107092252|107133992	hsa_circ_0007540	TBCK	0	2	0.001	74.33	16.182	Up	0.302662	0.463122
chr7:33384193|33427756		BBS9	0	2	0.001	74.33	16.182	Up	0.302662	0.462996
chr8:11710184|11710988		CTSB	0	2	0.001	74.33	16.182	Up	0.302662	0.462871
chr17:1673146|1675369		SERPINF1	0	2	0.001	74.33	16.182	Up	0.302662	0.462745
chr1:28136757|28138779		STX12	0	2	0.001	74.33	16.182	Up	0.302662	0.462619
chr10:127500783|127505094	hsa_circ_0008369	UROS	0	2	0.001	74.33	16.182	Up	0.302662	0.462494
chr3:179131200|179137293	hsa_circ_0001364	GNB4	0	2	0.001	74.33	16.182	Up	0.302662	0.462368
chr20:398170|398574	hsa_circ_0004525	RBCK1	0	2	0.001	74.33	16.182	Up	0.302662	0.462243
chr1:240341221|240351562	hsa_circ_0002413	FMN2	0	2	0.001	74.33	16.182	Up	0.302662	0.462118
chr15:94841430|94841959	hsa_circ_0000657	MCTP2	0	2	0.001	74.33	16.182	Up	0.302662	0.461992
chr3:23996028|23997616	hsa_circ_0064576	NR1D2	0	2	0.001	74.33	16.182	Up	0.302662	0.461867
chr19:46025426|46026076	hsa_circ_0051506	VASP	0	2	0.001	74.33	16.182	Up	0.302662	0.461742
chr2:25830105|25851253	hsa_circ_0053040	DTNB	0	2	0.001	74.33	16.182	Up	0.302662	0.461617
chr11:45883611|45893784	hsa_circ_0000295	CRY2	0	2	0.001	74.33	16.182	Up	0.302662	0.461492
chr2:242282407|242283312	hsa_circ_0059060	2021-09-02	0	2	0.001	74.33	16.182	Up	0.302662	0.461367
chr9:2823781|2827151		KIAA0020	0	2	0.001	74.33	16.182	Up	0.302662	0.461242
chr5:176468127|176477937	hsa_circ_0001559	ZNF346	0	2	0.001	74.33	16.182	Up	0.302662	0.461117
chr5:137713409|137717279	hsa_circ_0074111	KDM3B	0	2	0.001	74.33	16.182	Up	0.302662	0.460993
chr19:55805385|55805765	hsa_circ_0052228	BRSK1	0	2	0.001	74.33	16.182	Up	0.302662	0.460868
chr19:37492233|37492585		Y_RNA,SNORA70,snoU13	0	2	0.001	74.33	16.182	Up	0.302662	0.460743
chr2:61339653|61345251		snoU13,Y_RNA,SNORA51,SNORA40,SNORD112,SNORA75,SCARNA16,SNORD78,KIAA1841	0	2	0.001	74.33	16.182	Up	0.302662	0.460619
chr6:47494364|47522502		snoU13,Y_RNA,U3,SNORA40,SNORD112,SNORD45,CD2AP	0	2	0.001	74.33	16.182	Up	0.302662	0.460494
chr5:142416761|142437312	hsa_circ_0074368	ARHGAP26	0	2	0.001	74.33	16.182	Up	0.302662	0.46037
chr14:104219337|104220581	hsa_circ_0000572	PPP1R13B	0	2	0.001	74.33	16.182	Up	0.302662	0.460246
chr20:49557402|49558663	hsa_circ_0005726	DPM1	0	2	0.001	74.33	16.182	Up	0.302662	0.460121
chr10:60347975|60461903		Y_RNA,snoU13,SNORA31,snoR442,U3,BICC1	0	2	0.001	74.33	16.182	Up	0.302662	0.459997
chr22:40760280|40762502		ADSL	0	2	0.001	74.33	16.182	Up	0.302662	0.459873
chr10:86177527|86237420	hsa_circ_0018996	CCSER2	0	2	0.001	74.33	16.182	Up	0.302662	0.459749
chrX:131415123|131417060		snoU13,Y_RNA,U3,5S_rRNA,RAP2C-AS1	0	2	0.001	74.33	16.182	Up	0.302662	0.459625
chr2:232879545|232894790	hsa_circ_0007321	DIS3L2	0	2	0.001	74.33	16.182	Up	0.302662	0.459501
chr15:81271107|81274523	hsa_circ_0002255	MESDC2	0	2	0.001	74.33	16.182	Up	0.302662	0.459377
chr11:75590923|75623083	hsa_circ_0023637	UVRAG	0	2	0.001	74.33	16.182	Up	0.302662	0.459253
chr17:5211989|5235447		RABEP1	0	2	0.001	74.33	16.182	Up	0.302662	0.45913
chr13:33109906|33111164		N4BP2L2	0	2	0.001	74.33	16.182	Up	0.302662	0.459006
chr3:187909183|187943315		snoU13,Y_RNA,LPP	0	2	0.001	74.33	16.182	Up	0.302662	0.458883
chr9:131196381|131196892		CERCAM	0	2	0.001	74.33	16.182	Up	0.302662	0.458759
chr4:99300168|99342545		RAP1GDS1	0	2	0.001	74.33	16.182	Up	0.302662	0.458636
chr5:112870002|112874878		YTHDC2	0	2	0.001	74.33	16.182	Up	0.302662	0.458512
chr1:40733458|40737707	hsa_circ_0008985	ZMPSTE24	0	2	0.001	74.33	16.182	Up	0.302662	0.458389
chr11:73843889|73844602	hsa_circ_0023558	C2CD3	0	2	0.001	74.33	16.182	Up	0.302662	0.458266
chr15:44884529|44889141	hsa_circ_0035086	SPG11	0	2	0.001	74.33	16.182	Up	0.302662	0.458142
chr17:77946756|77947936		snoU13,Y_RNA,TBC1D16	0	2	0.001	74.33	16.182	Up	0.302662	0.458019
chr14:23530293|23533697	hsa_circ_0031273	ACIN1	0	2	0.001	74.33	16.182	Up	0.302662	0.457896
chr1:219366472|219414650	hsa_circ_0006963	snoU13,Y_RNA,SNORD112,U3,SNORA51,SNORA25,SNORA72	0	2	0.001	74.33	16.182	Up	0.302662	0.457773
chr3:100451352|100455560	hsa_circ_0008839	TFG	0	2	0.001	74.33	16.182	Up	0.302662	0.45765
chr1:19570108|19570509	hsa_circ_0010389	EMC1	0	2	0.001	74.33	16.182	Up	0.302662	0.457527
chr1:197552282|197586889	hsa_circ_0015779	DENND1B	0	2	0.001	74.33	16.182	Up	0.302662	0.457405
chr14:31816954|31817113	hsa_circ_0031559	RP11-176H8.1,HEATR5A	0	2	0.001	74.33	16.182	Up	0.302662	0.457282
chr12:1517315|1553916		ERC1	0	2	0.001	74.33	16.182	Up	0.302662	0.457159
chr15:30058469|30064369		TJP1	0	2	0.001	74.33	16.182	Up	0.302662	0.457037
chr15:63935156|63940398		HERC1	0	2	0.001	74.33	16.182	Up	0.302662	0.456914
chr11:85961338|85967554	hsa_circ_0007455	EED	0	2	0.001	74.33	16.182	Up	0.302662	0.456792
chr19:19407798|19408153	hsa_circ_0004066	SUGP1	0	2	0.001	74.33	16.182	Up	0.302662	0.456669
chr17:79571574|79575848	hsa_circ_0000814	NPLOC4	0	2	0.001	74.33	16.182	Up	0.302662	0.456547
chr1:67306152|67371058		WDR78	0	2	0.001	74.33	16.182	Up	0.302662	0.456425
chr6:147588220|147637543	hsa_circ_0078172	STXBP5	0	2	0.001	74.33	16.182	Up	0.302662	0.456302
chr15:77629500|77638953		snoU13,Y_RNA,SNORD112,PEAK1	0	2	0.001	74.33	16.182	Up	0.302662	0.45618
chr15:90414707|90432372	hsa_circ_0009156	C15orf38-AP3S2,AP3S2	0	2	0.001	74.33	16.182	Up	0.302662	0.456058
chr9:110068660|110081160	hsa_circ_0087862	RAD23B	0	2	0.001	74.33	16.182	Up	0.302662	0.455936
chr18:77455225|77464917	hsa_circ_0006209	CTDP1	0	2	0.001	74.33	16.182	Up	0.302662	0.455814
chr2:168869144|168931741	hsa_circ_0005280	STK39	0	2	0.001	74.33	16.182	Up	0.302662	0.455692
chr7:138921751|138951149		UBN2	0	2	0.001	74.33	16.182	Up	0.302662	0.455571
chr2:224749365|224760347	hsa_circ_0005853	WDFY1	0	2	0.001	74.33	16.182	Up	0.302662	0.455449
chr12:129293333|129299615	hsa_circ_0006689	SLC15A4	0	2	0.001	74.33	16.182	Up	0.302662	0.455327
chr7:155465561|155499762		RBM33	0	2	0.001	74.33	16.182	Up	0.302662	0.455206
chr22:41349559|41360121	hsa_circ_0008884	RBX1,XPNPEP3	0	2	0.001	74.33	16.182	Up	0.302662	0.455084
chr16:15758593|15761296	hsa_circ_0038054	NDE1	0	2	0.001	74.33	16.182	Up	0.302662	0.454963
chr3:3197903|3215945	hsa_circ_0003400	CRBN	0	2	0.001	74.33	16.182	Up	0.302662	0.454841
chr17:61829300|61831878		CCDC47	0	2	0.001	74.33	16.182	Up	0.302662	0.45472
chr10:126631026|126650977	hsa_circ_0004451	Y_RNA,ZRANB1	0	2	0.001	74.33	16.182	Up	0.302662	0.454598
chr15:56216844|56258744		NEDD4	0	2	0.001	74.33	16.182	Up	0.302662	0.454477
chr7:28141238|28144689		snoU13,Y_RNA,U3,SNORA63,JAZF1	0	2	0.001	74.33	16.182	Up	0.302662	0.454356
chr4:128590191|128609022	hsa_circ_0003390	INTU	0	2	0.001	74.33	16.182	Up	0.302662	0.454235
chr4:1976590|1978406	hsa_circ_0005764	WHSC1	0	2	0.001	74.33	16.182	Up	0.302662	0.454114
chr2:36805740|36818154		FEZ2	0	2	0.001	74.33	16.182	Up	0.302662	0.453993
chr12:122669066|122670847		LRRC43	0	2	0.001	74.33	16.182	Up	0.302662	0.453872
chr10:98303833|98325183	hsa_circ_0005801	TM9SF3	0	2	0.001	74.33	16.182	Up	0.302662	0.453751
chr7:151181823|151195266	hsa_circ_0004779	RHEB	0	2	0.001	74.33	16.182	Up	0.302662	0.45363
chr15:50875286|50884823	hsa_circ_0035228	TRPM7	0	2	0.001	74.33	16.182	Up	0.302662	0.45351
chr9:140083562|140083717		SSNA1	0	2	0.001	74.33	16.182	Up	0.302662	0.453389
chr9:110062422|110081160		RAD23B	0	2	0.001	74.33	16.182	Up	0.302662	0.453269
chr14:55168780|55204005	hsa_circ_0002612	SAMD4A	0	2	0.001	74.33	16.182	Up	0.302662	0.453028
chr10:76978821|76979114	hsa_circ_0007335	VDAC2	0	2	0.001	74.33	16.182	Up	0.302662	0.452907
chr9:79130448|79142811		snoU13,Y_RNA,SNORA31	0	2	0.001	74.33	16.182	Up	0.302662	0.452787
chr6:131919427|131929211	hsa_circ_0077844	MED23	0	2	0.001	74.33	16.182	Up	0.302662	0.452667
chr15:85619093|85626875	hsa_circ_0036621	PDE8A	0	2	0.001	74.33	16.182	Up	0.302662	0.452546
chr4:1221987|1235307	hsa_circ_0007149	CTBP1	0	2	0.001	74.33	16.182	Up	0.302662	0.452426
chr17:40456360|40456670	hsa_circ_0043794	STAT5A	0	2	0.001	74.33	16.182	Up	0.302662	0.452306
chr1:230798887|230800333	hsa_circ_0016866	COG2	0	2	0.001	74.33	16.182	Up	0.302662	0.452186
chr4:39839476|39843676		PDS5A	0	2	0.001	74.33	16.182	Up	0.302662	0.452066
chr17:46925426|46926739		CALCOCO2	0	2	0.001	74.33	16.182	Up	0.302662	0.451946
chr12:116675273|116675510	hsa_circ_0028587	MED13L	0	2	0.001	74.33	16.182	Up	0.302662	0.451827
chr17:62248460|62265775	hsa_circ_0004913	TEX2	0	2	0.001	74.33	16.182	Up	0.302662	0.451707
chr12:90021455|90029028		ATP2B1	0	2	0.001	74.33	16.182	Up	0.302662	0.451587
chr3:195800801|195802231	hsa_circ_0068629	TFRC	0	2	0.001	74.33	16.182	Up	0.302662	0.451467
chr14:70125230|70125430	hsa_circ_0032352	KIAA0247	0	2	0.001	74.33	16.182	Up	0.302662	0.451348
chr2:39680980|39681506	hsa_circ_0054218	AC007246.3	0	2	0.001	74.33	16.182	Up	0.302662	0.451228
chr11:70505933|70507783		SHANK2	0	2	0.001	74.33	16.182	Up	0.302662	0.451109
chr20:32207323|32217720	hsa_circ_0008532	CBFA2T2	0	2	0.001	74.33	16.182	Up	0.302662	0.45099
chr4:95494502|95561601	hsa_circ_0005233	PDLIM5	0	2	0.001	74.33	16.182	Up	0.302662	0.45087
chr13:53250365|53254290		SUGT1	0	2	0.001	74.33	16.182	Up	0.302662	0.450751
chr10:60147950|60150620		TFAM	0	2	0.001	74.33	16.182	Up	0.302662	0.450632
chr7:44739740|44741214	hsa_circ_0009092	OGDH	0	2	0.001	74.33	16.182	Up	0.302662	0.450513
chr2:173423436|173431661		PDK1	0	2	0.001	74.33	16.182	Up	0.302662	0.450394
chr11:77085373|77103586	hsa_circ_0023685	PAK1	0	2	0.001	74.33	16.182	Up	0.302662	0.450275
chr5:60786613|60790237		ZSWIM6	0	2	0.001	74.33	16.182	Up	0.302662	0.450156
chr7:6456258|6456552	hsa_circ_0002067	DAGLB	0	2	0.001	74.33	16.182	Up	0.302662	0.450037
chr12:122773036|122801402		CLIP1	0	2	0.001	74.33	16.182	Up	0.302662	0.449918
chr16:68059318|68072052	hsa_circ_0039908	DUS2	0	2	0.001	74.33	16.182	Up	0.302662	0.449799
chr15:33180373|33194241	hsa_circ_0008589	FMN1	0	2	0.001	74.33	16.182	Up	0.302662	0.449681
chr4:39306434|39322994	hsa_circ_0069463	RFC1	0	2	0.001	74.33	16.182	Up	0.302662	0.449562
chr2:33482510|33505225		LTBP1	0	2	0.001	74.33	16.182	Up	0.302662	0.449443
chr19:50411506|50411664		NUP62	0	2	0.001	74.33	16.182	Up	0.302662	0.449325
chr8:141745350|141762415	hsa_circ_0004238	PTK2	0	2	0.001	74.33	16.182	Up	0.302662	0.449207
chr8:62479727|62557191		ASPH	0	2	0.001	74.33	16.182	Up	0.302662	0.449088
chr2:37329066|37331275		EIF2AK2	0	2	0.001	74.33	16.182	Up	0.302662	0.44897
chr12:77239489|77243250		ZDHHC17	0	2	0.001	74.33	16.182	Up	0.302662	0.448852
chr5:56160561|56161804	hsa_circ_0001485	MAP3K1	0	2	0.001	74.33	16.182	Up	0.302662	0.448733
chr2:47222275|47238574		TTC7A	0	2	0.001	74.33	16.182	Up	0.302662	0.448615
chr18:34646831|34664195		KIAA1328	0	2	0.001	74.33	16.182	Up	0.302662	0.448497
chr11:57466031|57467869	hsa_circ_0004997	ZDHHC5	0	2	0.001	74.33	16.182	Up	0.302662	0.448379
chr8:141745350|141900868		PTK2	0	2	0.001	74.33	16.182	Up	0.302662	0.448261
chr16:74694830|74695349	hsa_circ_0004172	RFWD3	0	2	0.001	74.33	16.182	Up	0.302662	0.448143
chr2:37283583|37284623	hsa_circ_0054086	HEATR5B	0	2	0.001	74.33	16.182	Up	0.302662	0.448026
chr12:72175811|72278801		Y_RNA,snoU13	0	2	0.001	74.33	16.182	Up	0.302662	0.447908
chr10:104136029|104136885		GBF1	0	2	0.001	74.33	16.182	Up	0.302662	0.44779
chr8:22429291|22432215		SORBS3	0	2	0.001	74.33	16.182	Up	0.302662	0.447673
chr9:77631184|77632364	hsa_circ_0004189	C9orf41	0	2	0.001	74.33	16.182	Up	0.302662	0.447555
chr15:93467551|93482948	hsa_circ_0036960	CHD2	0	2	0.001	74.33	16.182	Up	0.302662	0.447438
chr19:5016268|5047680	hsa_circ_0048683	KDM4B	0	2	0.001	74.33	16.182	Up	0.302662	0.44732
chr4:38091553|38119813	hsa_circ_0007486	TBC1D1	0	2	0.001	74.33	16.182	Up	0.302662	0.447203
chr1:151060666|151090615		GABPB2	0	2	0.001	74.33	16.182	Up	0.302662	0.447085
chr5:80911292|80946158	hsa_circ_0073222	SSBP2	0	2	0.001	74.33	16.182	Up	0.302662	0.446968
chr2:110332158|110350696	hsa_circ_0007654	2021-09-10	0	2	0.001	74.33	16.182	Up	0.302662	0.446851
chr13:108155790|108155988		snoU13,FAM155A	0	2	0.001	74.33	16.182	Up	0.302662	0.446734
chr12:26568236|26596583	hsa_circ_0025648	ITPR2	0	2	0.001	74.33	16.182	Up	0.302662	0.446617
chr17:60069901|60088594		MED13	0	2	0.001	74.33	16.182	Up	0.302662	0.4465
chr8:141799573|141813749	hsa_circ_0003066	PTK2	0	2	0.001	74.33	16.182	Up	0.302662	0.446383
chr12:22643057|22659753	hsa_circ_0008769	C2CD5	0	2	0.001	74.33	16.182	Up	0.302662	0.446266
chr21:38747353|38828610		snoU13,Y_RNA,DYRK1A	0	2	0.001	74.33	16.182	Up	0.302662	0.446149
chr2:203383545|203383775	hsa_circ_0057814	BMPR2	0	2	0.001	74.33	16.182	Up	0.302662	0.446032
chr17:1451590|1456443	hsa_circ_0004954	PITPNA	0	2	0.001	74.33	16.182	Up	0.302662	0.445916
chr8:131070200|131104389		ASAP1	0	2	0.001	74.33	16.182	Up	0.302662	0.445799
chr12:78388583|78452895		NAV3	0	2	0.001	74.33	16.182	Up	0.302662	0.445682
chr2:162223989|162251714	hsa_circ_0007303	PSMD14	0	2	0.001	74.33	16.182	Up	0.302662	0.445566
chr2:192557929|192558142		NABP1	0	2	0.001	74.33	16.182	Up	0.302662	0.445449
chr17:2578575|2578819		snoU13,PAFAH1B1	0	2	0.001	74.33	16.182	Up	0.302662	0.445333
chr1:155365250|155429689	hsa_circ_0014584	ASH1L	0	2	0.001	74.33	16.182	Up	0.302662	0.445217
chr2:203817282|203826149	hsa_circ_0003747	CARF	0	2	0.001	74.33	16.182	Up	0.302662	0.4451
chr7:100417179|100417918	hsa_circ_0081534	EPHB4	0	2	0.001	74.33	16.182	Up	0.302662	0.444984
chr6:160542840|160555157		SLC22A1	0	2	0.001	74.33	16.182	Up	0.302662	0.444868
chr9:103082547|103111654		TEX10	0	2	0.001	74.33	16.182	Up	0.302662	0.444752
chr11:3756421|3774638	hsa_circ_0008451	NUP98	0	2	0.001	74.33	16.182	Up	0.302662	0.444636
chr3:37291189|37315092	hsa_circ_0001282	snoU13,Y_RNA,U3,SNORA25,GOLGA4	0	2	0.001	74.33	16.182	Up	0.302662	0.44452
chr2:72562076|72588056		snoU13,Y_RNA,SNORA51,SNORA40,SNORD112,SNORA75,SCARNA16,SNORD78,ACA59,Vault,EXOC6B	0	2	0.001	74.33	16.182	Up	0.302662	0.444404
chr4:170076631|170077830	hsa_circ_0071422	SH3RF1	0	2	0.001	74.33	16.182	Up	0.302662	0.444288
chr2:65559121|65572030	hsa_circ_0007961	SPRED2	0	2	0.001	74.33	16.182	Up	0.302662	0.444172
chr14:21894287|21897494	hsa_circ_0002653	CHD8	0	2	0.001	74.33	16.182	Up	0.302662	0.444057
chrX:153587614|153587903		FLNA	0	2	0.001	74.33	16.182	Up	0.302662	0.443941
chr2:61712903|61717911	hsa_circ_0005050	XPO1	0	2	0.001	74.33	16.182	Up	0.302662	0.443825
chr12:49888524|49893988	hsa_circ_0006238	SPATS2	0	2	0.001	74.33	16.182	Up	0.302662	0.44371
chr10:70411603|70412351	hsa_circ_0008783	TET1	0	2	0.001	74.33	16.182	Up	0.302662	0.443594
chrX:77243738|77258733	hsa_circ_0091124	ATP7A	0	2	0.001	74.33	16.182	Up	0.302662	0.443479
chr1:8525985|8568734	hsa_circ_0009574	RERE	0	2	0.001	74.33	16.182	Up	0.302662	0.443364
chr15:25220505|25222176		SNURF,SNRPN	0	2	0.001	74.33	16.182	Up	0.302662	0.443248
chr5:80911292|80948145		Y_RNA,RPS23P5,snoU13,SNORA40,U3,SNORA57,SNORA31,SSBP2	0	2	0.001	74.33	16.182	Up	0.302662	0.443133
chr10:32308786|32310215	hsa_circ_0006408	KIF5B	0	2	0.001	74.33	16.182	Up	0.302662	0.443018
chr3:72890196|72893574	hsa_circ_0004340	SHQ1	0	2	0.001	74.33	16.182	Up	0.302662	0.442903
chr17:15580490|15581035	hsa_circ_0002469	TRIM16	0	2	0.001	74.33	16.182	Up	0.302662	0.442788
chr1:155899087|155899631	hsa_circ_0014644	KIAA0907	0	2	0.001	74.33	16.182	Up	0.302662	0.442673
chr14:64906844|64908171	hsa_circ_0032194	MTHFD1	0	2	0.001	74.33	16.182	Up	0.302662	0.442558
chr8:82626153|82630459		ZFAND1	0	2	0.001	74.33	16.182	Up	0.302662	0.442443
chr19:37098454|37101644		ZNF382	0	2	0.001	74.33	16.182	Up	0.302662	0.442328
chr16:67902243|67902502		NUTF2	0	2	0.001	74.33	16.182	Up	0.302662	0.442213
chr5:108103794|108134090		FER	0	2	0.001	74.33	16.182	Up	0.302662	0.442099
chr19:5941632|5957984	hsa_circ_0048801	RANBP3	0	2	0.001	74.33	16.182	Up	0.302662	0.441984
chr13:20638591|20657172	hsa_circ_0029638	ZMYM2	0	2	0.001	74.33	16.182	Up	0.302662	0.441869
chr21:35138179|35140132		ITSN1	0	2	0.001	74.33	16.182	Up	0.302662	0.441755
chr4:39905660|39910160		PDS5A	0	2	0.001	74.33	16.182	Up	0.302662	0.44164
chr20:25456679|25457725		NINL	0	2	0.001	74.33	16.182	Up	0.302662	0.441526
chr3:12538017|12545283	hsa_circ_0006673	TSEN2	0	2	0.001	74.33	16.182	Up	0.302662	0.441411
chr8:70488205|70517167	hsa_circ_0084721	SULF1	0	2	0.001	74.33	16.182	Up	0.302662	0.441297
chr7:133002038|133059756	hsa_circ_0008419	EXOC4	0	2	0.001	74.33	16.182	Up	0.302662	0.441183
chr3:156395446|156396403		TIPARP	0	2	0.001	74.33	16.182	Up	0.302662	0.441069
chr7:137170120|137206712		DGKI	0	2	0.001	74.33	16.182	Up	0.302662	0.440955
chr13:46559432|46594692		ZC3H13	0	2	0.001	74.33	16.182	Up	0.302662	0.440841
chr4:148860976|148887990	hsa_circ_0007265	ARHGAP10	0	2	0.001	74.33	16.182	Up	0.302662	0.440727
chr3:185324118|185327138		SENP2	0	2	0.001	74.33	16.182	Up	0.302662	0.440613
chr14:73614503|73653628	hsa_circ_0008218	PSEN1	0	2	0.001	74.33	16.182	Up	0.302662	0.440499
chr4:56877578|56878151	hsa_circ_0003985	CEP135	0	2	0.001	74.33	16.182	Up	0.302662	0.440385
chr19:46020921|46021352	hsa_circ_0000942	VASP	0	2	0.001	74.33	16.182	Up	0.302662	0.440271
chr2:236626201|236653483		AGAP1	0	2	0.001	74.33	16.182	Up	0.302662	0.440157
chr14:75355798|75361112	hsa_circ_0003957	DLST	0	2	0.001	74.33	16.182	Up	0.302662	0.440044
chr9:140611078|140638542	hsa_circ_0089713	EHMT1	0	2	0.001	74.33	16.182	Up	0.302662	0.43993
chr15:77425347|77426092		PEAK1	0	2	0.001	74.33	16.182	Up	0.302662	0.439817
chr3:196812451|196842954	hsa_circ_0068688	DLG1	0	2	0.001	74.33	16.182	Up	0.302662	0.439703
chr16:58704017|58706147	hsa_circ_0007436	SLC38A7	0	2	0.001	74.33	16.182	Up	0.302662	0.43959
chr12:52380602|52385777	hsa_circ_0003729	ACVR1B	0	2	0.001	74.33	16.182	Up	0.302662	0.439476
chr12:122257310|122257801		SETD1B	0	2	0.001	74.33	16.182	Up	0.302662	0.439363
chr3:125279223|125301822		OSBPL11	0	2	0.001	74.33	16.182	Up	0.302662	0.43925
chr3:130685989|130688240		ATP2C1	0	2	0.001	74.33	16.182	Up	0.302662	0.439137
chr8:108296910|108359325		ANGPT1	0	2	0.001	74.33	16.182	Up	0.302662	0.439024
chr9:22046316|22056386		CDKN2B-AS1	0	2	0.001	74.33	16.182	Up	0.302662	0.438911
chr7:43351362|43360341	hsa_circ_0079953	HECW1	0	2	0.001	74.33	16.182	Up	0.302662	0.438798
chr1:224424208|224455835		NVL	0	2	0.001	74.33	16.182	Up	0.302662	0.438685
chr6:83884093|83888475		PGM3	0	2	0.001	74.33	16.182	Up	0.302662	0.438572
chr22:28385866|28389506		TTC28	0	2	0.001	74.33	16.182	Up	0.302662	0.438459
chr22:38698866|38699253	hsa_circ_0063305	CSNK1E	0	2	0.001	74.33	16.182	Up	0.302662	0.438346
chr22:32154532|32161046	hsa_circ_0062938	DEPDC5	0	2	0.001	74.33	16.182	Up	0.302662	0.438233
chr1:35932209|35944813	hsa_circ_0011569	KIAA0319L	0	2	0.001	74.33	16.182	Up	0.302662	0.438121
chr18:12999420|13042333	hsa_circ_0046999	CEP192	0	2	0.001	74.33	16.182	Up	0.302662	0.438008
chr9:99537070|99538527	hsa_circ_0007789	ZNF510	0	2	0.001	74.33	16.182	Up	0.302662	0.437896
chr13:102047534|102051516	hsa_circ_0030789	NALCN	0	2	0.001	74.33	16.182	Up	0.302662	0.437783
chr22:38889715|38897285	hsa_circ_0063325	DDX17	0	2	0.001	74.33	16.182	Up	0.302662	0.437671
chr14:35077236|35078948	hsa_circ_0031611	SNX6	0	2	0.001	74.33	16.182	Up	0.302662	0.437558
chr10:35805451|35842113	hsa_circ_0018206	CCNY	0	2	0.001	74.33	16.182	Up	0.302662	0.437446
chr3:127413818|127414033	hsa_circ_0008045	MGLL	0	2	0.001	74.33	16.182	Up	0.302662	0.437334
chr19:55610152|55614936	hsa_circ_0000958	PPP1R12C	0	2	0.001	74.33	16.182	Up	0.302662	0.437222
chr13:77629693|77673148		MYCBP2	0	2	0.001	74.33	16.182	Up	0.302662	0.437109
chr11:73829273|73829427	hsa_circ_0023554	C2CD3	0	2	0.001	74.33	16.182	Up	0.302662	0.436997
chr11:19961207|19968055		NAV2	0	2	0.001	74.33	16.182	Up	0.302662	0.436885
chr21:44514581|44521542	hsa_circ_0061870	U2AF1	0	2	0.001	74.33	16.182	Up	0.302662	0.436773
chr15:72324835|72338975	hsa_circ_0002506	MYO9A	0	2	0.001	74.33	16.182	Up	0.302662	0.436661
chr10:52220433|52350007	hsa_circ_0018403	SGMS1	0	2	0.001	74.33	16.182	Up	0.302662	0.43655
chr22:22015126|22043138		PPIL2	0	2	0.001	74.33	16.182	Up	0.302662	0.436438
chr12:44124409|44125561		PUS7L	0	2	0.001	74.33	16.182	Up	0.302662	0.436326
chr5:141836545|141847396		Y_RNA,snoU13,SNORA40,U3,SNORA57,SNORA70,AC005592.2	0	2	0.001	74.33	16.182	Up	0.302662	0.436214
chr6:169982932|170002417	hsa_circ_0078722	WDR27	0	2	0.001	74.33	16.182	Up	0.302662	0.436103
chr15:58913670|58936177	hsa_circ_0005678	ADAM10	0	2	0.001	74.33	16.182	Up	0.302662	0.435991
chr14:39777653|39796226	hsa_circ_0031748	RP11-407N17.3,CTAGE5	0	2	0.001	74.33	16.182	Up	0.302662	0.43588
chr17:60613531|60642498	hsa_circ_0045128	TLK2	0	2	0.001	74.33	16.182	Up	0.302662	0.435768
chr16:16215832|16219768	hsa_circ_0000678	ABCC1	0	2	0.001	74.33	16.182	Up	0.302662	0.435657
chr6:128385903|128388937	hsa_circ_0005771	PTPRK	0	2	0.001	74.33	16.182	Up	0.302662	0.435546
chr3:183442207|183446639		YEATS2	0	2	0.001	74.33	16.182	Up	0.302662	0.435434
chr17:18202873|18206037	hsa_circ_0042331	TOP3A	0	2	0.001	74.33	16.182	Up	0.302662	0.435323
chr22:20779603|20780293		SCARF2	0	2	0.001	74.33	16.182	Up	0.302662	0.435212
chr11:82917100|82959129	hsa_circ_0023859	ANKRD42	0	2	0.001	74.33	16.182	Up	0.302662	0.435101
chr15:72226011|72231268		MYO9A	0	2	0.001	74.33	16.182	Up	0.302662	0.43499
chr17:36838741|36839571		snoU13,Y_RNA,SCARNA20	0	2	0.001	74.33	16.182	Up	0.302662	0.434879
chr13:25058791|25060443		PARP4	0	2	0.001	74.33	16.182	Up	0.302662	0.434768
chr10:53814244|53921723		PRKG1	0	2	0.001	74.33	16.182	Up	0.302662	0.434657
chr9:73076666|73077771		snoU13,Y_RNA,SNORA31	0	2	0.001	74.33	16.182	Up	0.302662	0.434546
chr11:111948939|111951282		C11orf57	0	2	0.001	74.33	16.182	Up	0.302662	0.434435
chr14:72125050|72152348	hsa_circ_0032472	SIPA1L1	0	2	0.001	74.33	16.182	Up	0.302662	0.434325
chr19:21999331|22000788		Y_RNA,SNORA70,snoU13,SNORA68,ZNF43	0	2	0.001	74.33	16.182	Up	0.302662	0.434214
chr7:91924203|91991587	hsa_circ_0081011	ANKIB1	0	2	0.001	74.33	16.182	Up	0.302662	0.434103
chr14:76633006|76647192	hsa_circ_0005267	GPATCH2L	0	2	0.001	74.33	16.182	Up	0.302662	0.433993
chr10:103559999|103567658	hsa_circ_0019614	MGEA5	0	2	0.001	74.33	16.182	Up	0.302662	0.433882
chr4:95539155|95561601	hsa_circ_0070473	PDLIM5	0	2	0.001	74.33	16.182	Up	0.302662	0.433772
chr4:174309664|174312424		Y_RNA,snoU13,SNORA51,SNORA31,U3,SCRG1	0	2	0.001	74.33	16.182	Up	0.302662	0.433662
chr8:59513844|59515945	hsa_circ_0084568	NSMAF	0	2	0.001	74.33	16.182	Up	0.302662	0.433551
chr10:882343|931700		LARP4B	0	2	0.001	74.33	16.182	Up	0.302662	0.433441
chr7:94218001|94259153		SGCE	0	2	0.001	74.33	16.182	Up	0.302662	0.433331
chr5:108233360|108295048	hsa_circ_0003772	FER	0	2	0.001	74.33	16.182	Up	0.302662	0.433221
chr19:15280897|15281636		NOTCH3	0	2	0.001	74.33	16.182	Up	0.302662	0.43311
chr7:73954209|73960139		GTF2IRD1	0	2	0.001	74.33	16.182	Up	0.302662	0.433
chr15:91030186|91035943	hsa_circ_0007201	IQGAP1	0	2	0.001	74.33	16.182	Up	0.302662	0.43289
chr3:33853564|33870461	hsa_circ_0007106	PDCD6IP	0	2	0.001	74.33	16.182	Up	0.302662	0.432781
chr6:159026299|159029782	hsa_circ_0078510	TMEM181	0	2	0.001	74.33	16.182	Up	0.302662	0.432671
chr1:91382197|91447927		ZNF644	0	2	0.001	74.33	16.182	Up	0.302662	0.432561
chrX:41519692|41530783	hsa_circ_0001917	CASK	0	2	0.001	74.33	16.182	Up	0.302662	0.432451
chr4:24821481|24878319		CCDC149	0	2	0.001	74.33	16.182	Up	0.302662	0.432341
chr11:73996854|74000175	hsa_circ_0023577	P4HA3	0	2	0.001	74.33	16.182	Up	0.302662	0.432232
chr17:8409636|8413267		MYH10	0	2	0.001	74.33	16.182	Up	0.302662	0.432122
chr3:174241203|174271547		snoU13,Y_RNA,SNORA25,U8,NAALADL2	0	2	0.001	74.33	16.182	Up	0.302662	0.432013
chr8:38103751|38119117		DDHD2	0	2	0.001	74.33	16.182	Up	0.302662	0.431903
chr3:122552164|122579049	hsa_circ_0067008	DIRC2	0	2	0.001	74.33	16.182	Up	0.302662	0.431794
chr3:52238709|52242263	hsa_circ_0065985	ALAS1	0	2	0.001	74.33	16.182	Up	0.302662	0.431684
chr9:71679854|71687746		FXN	0	2	0.001	74.33	16.182	Up	0.302662	0.431575
chr4:144336630|144390430		GAB1	0	2	0.001	74.33	16.182	Up	0.302662	0.431466
chr2:152273075|152276893	hsa_circ_0056707	RIF1	0	2	0.001	74.33	16.182	Up	0.302662	0.431357
chr2:69585461|69590802	hsa_circ_0002863	GFPT1	0	2	0.001	74.33	16.182	Up	0.302662	0.431247
chr4:87553975|87556524		Y_RNA,snoU13,SNORA51,SNORA31,PTPN13	0	2	0.001	74.33	16.182	Up	0.302662	0.431138
chr5:43675613|43704502	hsa_circ_0005585	NNT	0	2	0.001	74.33	16.182	Up	0.302662	0.431029
chr2:159851414|159857701	hsa_circ_0006445	snoU13,Y_RNA,SNORA51,SNORD112,SNORA75,SCARNA16,ACA59,Vault,U3,U8,SNORA48,TANC1	0	2	0.001	74.33	16.182	Up	0.302662	0.43092
chr10:94291505|94297307	hsa_circ_0000251	IDE	0	2	0.001	74.33	16.182	Up	0.302662	0.430811
chr6:42600290|42604932	hsa_circ_0076373	UBR2	0	2	0.001	74.33	16.182	Up	0.302662	0.430702
chr3:142116171|142123918	hsa_circ_0067619	XRN1	0	2	0.001	74.33	16.182	Up	0.302662	0.430594
chr2:24021008|24056948	hsa_circ_0052943	ATAD2B	0	2	0.001	74.33	16.182	Up	0.302662	0.430485
chr3:188123900|188242575	hsa_circ_0068502	LPP	0	2	0.001	74.33	16.182	Up	0.302662	0.430376
chr3:57832924|57847813	hsa_circ_0066278	SLMAP	0	2	0.001	74.33	16.182	Up	0.302662	0.430268
chr12:124904503|124941708	hsa_circ_0029310	NCOR2	0	2	0.001	74.33	16.182	Up	0.302662	0.430159
chr16:14693761|14698083	hsa_circ_0037972	PARN	0	2	0.001	74.33	16.182	Up	0.302662	0.43005
chr20:30115287|30115853	hsa_circ_0002035	HM13	0	2	0.001	74.33	16.182	Up	0.302662	0.429942
chr12:117356336|117402659	hsa_circ_0004632	Y_RNA,snoU13,SNORA70,FBXW8	0	2	0.001	74.33	16.182	Up	0.302662	0.429833
chr1:226016426|226019660	hsa_circ_0003740	EPHX1	0	2	0.001	74.33	16.182	Up	0.302662	0.429725
chr9:77767048|77783182		snoU13,Y_RNA,SNORA31	0	2	0.001	74.33	16.182	Up	0.302662	0.429617
chr7:65941246|65950140		GS1-124K5.2	0	2	0.001	74.33	16.182	Up	0.302662	0.429508
chr11:46439463|46455178	hsa_circ_0021842	AMBRA1	0	2	0.001	74.33	16.182	Up	0.302662	0.4294
chr4:9987293|9998565	hsa_circ_0069191	SLC2A9	0	2	0.001	74.33	16.182	Up	0.302662	0.429292
chr5:32886600|32892901		Y_RNA,RPS23P5,U8,snoU13,SNORA40,SNORA18	0	2	0.001	74.33	16.182	Up	0.302662	0.429184
chrX:41485857|41530783	hsa_circ_0001916	CASK	0	2	0.001	74.33	16.182	Up	0.302662	0.429076
chr17:29119458|29120690	hsa_circ_0042860	CRLF3	0	2	0.001	74.33	16.182	Up	0.302662	0.428968
chr15:45781039|45803482		SLC30A4	0	2	0.001	74.33	16.182	Up	0.302662	0.42886
chr4:103610731|103651893	hsa_circ_0001431	Y_RNA,snoU13,SNORA51,SNORA31,MANBA	0	2	0.001	74.33	16.182	Up	0.302662	0.428752
chr12:124882665|125020157		NCOR2	0	2	0.001	74.33	16.182	Up	0.302662	0.428644
chr7:108039880|108040037	hsa_circ_0081953	NRCAM	0	2	0.001	74.33	16.182	Up	0.302662	0.428537
chr7:16722405|16736686		BZW2	0	2	0.001	74.33	16.182	Up	0.302662	0.428429
chr1:1737914|1740001		GNB1	0	2	0.001	74.33	16.182	Up	0.302662	0.428321
chr2:37276796|37284623	hsa_circ_0054077	HEATR5B	0	2	0.001	74.33	16.182	Up	0.302662	0.428213
chr2:242374377|242375953	hsa_circ_0001122	FARP2	0	2	0.001	74.33	16.182	Up	0.302662	0.428106
chr4:83791478|83803093	hsa_circ_0006543	SEC31A	0	2	0.001	74.33	16.182	Up	0.302662	0.427998
chr7:102106264|102106717	hsa_circ_0003327	LRWD1	0	2	0.001	74.33	16.182	Up	0.302662	0.427891
chr2:223765392|223799405		ACSL3	0	2	0.001	74.33	16.182	Up	0.302662	0.427784
chr17:45678974|45691091	hsa_circ_0002347	NPEPPS	0	2	0.001	74.33	16.182	Up	0.302662	0.427676
chr1:176506400|176526377		snoU13,Y_RNA,SNORA77,SNORA70,SNORD112,SNORA63,SNORA26,U3,SNORA51,SNORA25,SCARNA20,PAPPA2	0	2	0.001	74.33	16.182	Up	0.302662	0.427569
chr2:208589524|208591600	hsa_circ_0057956	CCNYL1	0	2	0.001	74.33	16.182	Up	0.302662	0.427462
chr5:172507588|172518404	hsa_circ_0008140	CREBRF	0	2	0.001	74.33	16.182	Up	0.302662	0.427354
chr5:115188676|115205825		AP3S1	0	2	0.001	74.33	16.182	Up	0.302662	0.427247
chr19:34921481|34924317	hsa_circ_0050509	UBA2	0	2	0.001	74.33	16.182	Up	0.302662	0.42714
chr11:20104553|20119291		NAV2	0	2	0.001	74.33	16.182	Up	0.302662	0.427033
chr14:30068233|30095762		PRKD1	0	2	0.001	74.33	16.182	Up	0.302662	0.426926
chr11:58384879|58385022		ZFP91,ZFP91-CNTF	0	2	0.001	74.33	16.182	Up	0.302662	0.426819
chr3:43341246|43373802	hsa_circ_0064996	SNRK	0	2	0.001	74.33	16.182	Up	0.302662	0.426712
chr1:155646339|155650247		YY1AP1	0	2	0.001	74.33	16.182	Up	0.302662	0.426606
chr13:77831806|77870809		MYCBP2	0	2	0.001	74.33	16.182	Up	0.302662	0.426499
chr1:171537386|171544267	hsa_circ_0004412	PRRC2C	0	2	0.001	74.33	16.182	Up	0.302662	0.426392
chr1:28075579|28081841	hsa_circ_0006585	FAM76A	0	2	0.001	74.33	16.182	Up	0.302662	0.426286
chr22:46631030|46631406	hsa_circ_0004706	PPARA	0	2	0.001	74.33	16.182	Up	0.302662	0.426179
chr10:12257739|12280484		CDC123	0	2	0.001	74.33	16.182	Up	0.302662	0.426072
chr6:158870028|158873300	hsa_circ_0002073	TULP4	0	2	0.001	74.33	16.182	Up	0.302662	0.425966
chr3:50098389|50099541	hsa_circ_0006213	RBM6	0	2	0.001	74.33	16.182	Up	0.302662	0.42586
chr1:109336204|109342927		STXBP3	0	2	0.001	74.33	16.182	Up	0.302662	0.425753
chr12:70671912|70713144	hsa_circ_0027545	CNOT2	0	2	0.001	74.33	16.182	Up	0.302662	0.425647
chr7:114582330|114619836	hsa_circ_0007720	MDFIC	0	2	0.001	74.33	16.182	Up	0.302662	0.425541
chr2:242283167|242287606		2021-09-02	0	2	0.001	74.33	16.182	Up	0.302662	0.425434
chr9:115014958|115060196	hsa_circ_0004553	PTBP3	0	2	0.001	74.33	16.182	Up	0.302662	0.425328
chr1:39835702|39838268		MACF1	0	2	0.001	74.33	16.182	Up	0.302662	0.425222
chr7:98643321|98645505		SMURF1	0	2	0.001	74.33	16.182	Up	0.302662	0.425116
chr15:65261592|65275931		SPG21	0	2	0.001	74.33	16.182	Up	0.302662	0.42501
chr2:36586047|36744685		snoU13,Y_RNA,SNORA51,SNORA40,SNORD112,CRIM1	0	2	0.001	74.33	16.182	Up	0.302662	0.424904
chr13:100764095|100764315	hsa_circ_0030745	PCCA	0	2	0.001	74.33	16.182	Up	0.302662	0.424798
chr5:70888753|70892191		MCCC2	0	2	0.001	74.33	16.182	Up	0.302662	0.424692
chr8:9605534|9610136	hsa_circ_0083321	TNKS	0	2	0.001	74.33	16.182	Up	0.302662	0.424586
chr21:47693302|47697631		MCM3AP	0	2	0.001	74.33	16.182	Up	0.302662	0.424481
chr2:36605500|36623930	hsa_circ_0005507	CRIM1	0	2	0.001	74.33	16.182	Up	0.302662	0.424375
chr4:77926754|77952123	hsa_circ_0070060	2021-09-11	0	2	0.001	74.33	16.182	Up	0.302662	0.424269
chr11:108004547|108012427		ACAT1	0	2	0.001	74.33	16.182	Up	0.302662	0.424164
chr18:18562724|18564496		ROCK1	0	2	0.001	74.33	16.182	Up	0.302662	0.424058
chr15:76205544|76222390	hsa_circ_0036383	FBXO22	0	2	0.001	74.33	16.182	Up	0.302662	0.423953
chr8:103225004|103244532		RRM2B	0	2	0.001	74.33	16.182	Up	0.302662	0.423847
chr18:19144164|19148055	hsa_circ_0009110	ESCO1	0	2	0.001	74.33	16.182	Up	0.302662	0.423742
chr12:1755215|1755381		WNT5B	0	2	0.001	74.33	16.182	Up	0.302662	0.423637
chr1:204921139|204960434		NFASC	0	2	0.001	74.33	16.182	Up	0.302662	0.423531
chr17:28811232|28819771	hsa_circ_0007460	GOSR1	0	2	0.001	74.33	16.182	Up	0.302662	0.423426
chr3:117548772|117551656		snoU13,Y_RNA,U3,SNORA25,U8,SNORD112,LSAMP,RP11-384F7.2	0	2	0.001	74.33	16.182	Up	0.302662	0.423321
chr3:195027240|195053852		ACAP2	0	2	0.001	74.33	16.182	Up	0.302662	0.423216
chr1:245165423|245222760	hsa_circ_0002426	EFCAB2	0	2	0.001	74.33	16.182	Up	0.302662	0.423111
chr1:17349103|17350569		SDHB	0	2	0.001	74.33	16.182	Up	0.302662	0.423006
chr2:9650108|9668083	hsa_circ_0000974	ADAM17	0	2	0.001	74.33	16.182	Up	0.302662	0.422901
chr20:9417649|9424890		PLCB4	0	2	0.001	74.33	16.182	Up	0.302662	0.422796
chr11:12902552|12923660		TEAD1	0	2	0.001	74.33	16.182	Up	0.302662	0.422691
chr1:179100446|179100616	hsa_circ_0006980	ABL2	0	2	0.001	74.33	16.182	Up	0.302662	0.422586
chr12:105597481|105605095	hsa_circ_0027994	APPL2	0	2	0.001	74.33	16.182	Up	0.302662	0.422481
chr1:155340295|155340774	hsa_circ_0007608	ASH1L	0	2	0.001	74.33	16.182	Up	0.302662	0.422377
chr22:38083917|38084999	hsa_circ_0004543	NOL12	0	2	0.001	74.33	16.182	Up	0.302662	0.422272
chr7:74103458|74105443	hsa_circ_0005619	GTF2I	0	2	0.001	74.33	16.182	Up	0.302662	0.422167
chr7:104714066|104715262		KMT2E	0	2	0.001	74.33	16.182	Up	0.302662	0.422063
chr2:202010101|202019130		CFLAR	0	2	0.001	74.33	16.182	Up	0.302662	0.421958
chr8:52758221|52770151		U3,snoU13,SNORD112,Y_RNA,PCMTD1	0	2	0.001	74.33	16.182	Up	0.302662	0.421854
chr20:34389413|34459751	hsa_circ_0060144	PHF20	0	2	0.001	74.33	16.182	Up	0.302662	0.421749
chr22:20819145|20825802		KLHL22	0	2	0.001	74.33	16.182	Up	0.302662	0.421645
chr6:154762426|154763424	hsa_circ_0078352	CNKSR3	0	2	0.001	74.33	16.182	Up	0.302662	0.421541
chr12:112087743|112098479		BRAP	0	2	0.001	74.33	16.182	Up	0.302662	0.421437
chr2:15564439|15651474	hsa_circ_0052762	NBAS	0	2	0.001	74.33	16.182	Up	0.302662	0.421332
chr7:128282271|128289036	hsa_circ_0082179	snoU13,Y_RNA,U3,SNORA51,SNORA40,SNORD112	0	2	0.001	74.33	16.182	Up	0.302662	0.421228
chr7:23023563|23030758	hsa_circ_0001682	FAM126A	0	2	0.001	74.33	16.182	Up	0.302662	0.421124
chr11:36415396|36424928	hsa_circ_0005044	PRR5L	0	2	0.001	74.33	16.182	Up	0.302662	0.42102
chr16:9023226|9024254	hsa_circ_0004344	USP7	0	2	0.001	74.33	16.182	Up	0.302662	0.420916
chr21:45064170|45076618		HSF2BP	0	2	0.001	74.33	16.182	Up	0.302662	0.420812
chr10:70152895|70156638		RUFY2	0	2	0.001	74.33	16.182	Up	0.302662	0.420708
chr5:172744694|172744853		STC2	0	2	0.001	74.33	16.182	Up	0.302662	0.420605
chr1:224418928|224424284		NVL	0	2	0.001	74.33	16.182	Up	0.302662	0.420501
chr4:4314768|4317697	hsa_circ_0069037	ZBTB49	0	2	0.001	74.33	16.182	Up	0.302662	0.420397
chr19:39883104|39884277	hsa_circ_0005437	MED29	0	2	0.001	74.33	16.182	Up	0.302662	0.420293
chr12:27521195|27529320	hsa_circ_0025720	ARNTL2	0	2	0.001	74.33	16.182	Up	0.302662	0.42019
chr20:20003100|20007563		NAA20	0	2	0.001	74.33	16.182	Up	0.302662	0.420086
chr5:176636637|176639196	hsa_circ_0075161	NSD1	0	2	0.001	74.33	16.182	Up	0.302662	0.419983
chr12:124832371|124835283	hsa_circ_0029301	NCOR2	0	2	0.001	74.33	16.182	Up	0.302662	0.419879
chr3:9792629|9793641		OGG1	0	2	0.001	74.33	16.182	Up	0.302662	0.419776
chr6:151277131|151336829	hsa_circ_0078294	MTHFD1L	0	2	0.001	74.33	16.182	Up	0.302662	0.419672
chr8:100286426|100287482	hsa_circ_0004366	VPS13B	0	2	0.001	74.33	16.182	Up	0.302662	0.419569
chr1:201786216|201786413	hsa_circ_0008264	NAV1	0	2	0.001	74.33	16.182	Up	0.302662	0.419466
chr3:133901846|133914026		RYK	0	2	0.001	74.33	16.182	Up	0.302662	0.419363
chr6:117888017|117900227	hsa_circ_0077726	GOPC	0	2	0.001	74.33	16.182	Up	0.302662	0.419259
chr1:22404922|22413359	hsa_circ_0005576	CDC42	0	2	0.001	74.33	16.182	Up	0.302662	0.419156
chr15:48888480|48905289	hsa_circ_0008421	FBN1	0	2	0.001	74.33	16.182	Up	0.302662	0.419053
chr17:80721841|80758872	hsa_circ_0046464	TBCD	0	2	0.001	74.33	16.182	Up	0.302662	0.41895
chr5:148889442|148892772		CSNK1A1	0	2	0.001	74.33	16.182	Up	0.302662	0.418847
chr11:8832794|8860897	hsa_circ_0021110	ST5	0	2	0.001	74.33	16.182	Up	0.302662	0.418744
chr3:47762156|47770584	hsa_circ_0065298	SMARCC1	0	2	0.001	74.33	16.182	Up	0.302662	0.418642
chr2:201253946|201284219		SPATS2L	0	2	0.001	74.33	16.182	Up	0.302662	0.418539
chr7:128490488|128490932		FLNC	0	2	0.001	74.33	16.182	Up	0.302662	0.418436
chr3:47752173|47770584		SMARCC1	0	2	0.001	74.33	16.182	Up	0.302662	0.418333
chr3:124515235|124567405		ITGB5	0	2	0.001	74.33	16.182	Up	0.302662	0.418231
chr13:46090278|46099186	hsa_circ_0008937	COG3	0	2	0.001	74.33	16.182	Up	0.302662	0.418128
chr11:107260800|107263621		CWF19L2	0	2	0.001	74.33	16.182	Up	0.302662	0.418025
chr11:47752926|47772842		FNBP4	0	2	0.001	74.33	16.182	Up	0.302662	0.417923
chr1:113196220|113209767	hsa_circ_0005664	CAPZA1	0	2	0.001	74.33	16.182	Up	0.302662	0.41782
chr12:50385781|50386438	hsa_circ_0009035	RACGAP1	0	2	0.001	74.33	16.182	Up	0.302662	0.417718
chr4:114530308|114600652		Y_RNA,snoU13,SNORA51,SNORA31,SNORD112,CAMK2D	0	2	0.001	74.33	16.182	Up	0.302662	0.417616
chr7:23545365|23547154		TRA2A	0	2	0.001	74.33	16.182	Up	0.302662	0.417513
chr4:85818064|85833472	hsa_circ_0009015	Y_RNA,snoU13,SNORA51,SNORA31,WDFY3	0	2	0.001	74.33	16.182	Up	0.302662	0.417411
chr1:115267842|115280693	hsa_circ_0013652	CSDE1	0	2	0.001	74.33	16.182	Up	0.302662	0.417309
chr2:191759878|191766752	hsa_circ_0057517	GLS	0	2	0.001	74.33	16.182	Up	0.302662	0.417207
chr12:112371690|112381173	hsa_circ_0004206	TMEM116	0	2	0.001	74.33	16.182	Up	0.302662	0.417105
chr17:58761343|58767122		BCAS3	0	2	0.001	74.33	16.182	Up	0.302662	0.417003
chr17:47656853|47657036		NXPH3	0	2	0.001	74.33	16.182	Up	0.302662	0.416901
chr16:16205232|16205439	hsa_circ_0038138	ABCC1	0	2	0.001	74.33	16.182	Up	0.302662	0.416799
chr13:26911704|26928017	hsa_circ_0029803	CDK8	0	2	0.001	74.33	16.182	Up	0.302662	0.416697
chr1:245165423|245180628	hsa_circ_0008294	EFCAB2	0	2	0.001	74.33	16.182	Up	0.302662	0.416595
chr1:180031355|180034407	hsa_circ_0015489	CEP350	0	2	0.001	74.33	16.182	Up	0.302662	0.416493
chr9:34096714|34098515		DCAF12	0	2	0.001	74.33	16.182	Up	0.302662	0.416391
chr5:114875362|114878598		Y_RNA,snoU13,SNORA40,U3,SNORA57,SNORA70,FEM1C	0	2	0.001	74.33	16.182	Up	0.302662	0.41629
chr14:72175939|72176381		SIPA1L1	0	2	0.001	74.33	16.182	Up	0.302662	0.416188
chr5:68400458|68404263		SLC30A5	0	2	0.001	74.33	16.182	Up	0.302662	0.416086
chr7:55221745|55275411		EGFR	0	2	0.001	74.33	16.182	Up	0.302662	0.415985
chr17:71231615|71233134	hsa_circ_0045537	C17orf80	0	2	0.001	74.33	16.182	Up	0.302662	0.415883
chr17:58756814|58786686	hsa_circ_0007682	BCAS3	0	2	0.001	74.33	16.182	Up	0.302662	0.415782
chr22:31858918|31859119	hsa_circ_0062913	EIF4ENIF1	0	2	0.001	74.33	16.182	Up	0.302662	0.41568
chr2:29344240|29404563		CLIP4	0	2	0.001	74.33	16.182	Up	0.302662	0.415579
chr11:65270764|65271547		MALAT1	0	2	0.001	74.33	16.182	Up	0.302662	0.415478
chr4:48371866|48385801		SLAIN2	0	2	0.001	74.33	16.182	Up	0.302662	0.415376
chr16:67660458|67663436	hsa_circ_0000709	CTCF	0	2	0.001	74.33	16.182	Up	0.302662	0.415275
chr2:216292903|216293061	hsa_circ_0058157	FN1	0	2	0.001	74.33	16.182	Up	0.302662	0.415174
chr2:128944257|128945188	hsa_circ_0056439	UGGT1	0	2	0.001	74.33	16.182	Up	0.302662	0.415073
chr1:1192372|1192690	hsa_circ_0008063	UBE2J2	0	2	0.001	74.33	16.182	Up	0.302662	0.414972
chr3:12353879|12447580	hsa_circ_0064337	PPARG	0	2	0.001	74.33	16.182	Up	0.302662	0.414871
chr12:6839568|6839986	hsa_circ_0025244	COPS7A	0	2	0.001	74.33	16.182	Up	0.302662	0.41477
chr3:171830242|172028671		FNDC3B	0	2	0.001	74.33	16.182	Up	0.302662	0.414669
chr4:126319939|126337777		FAT4	0	2	0.001	74.33	16.182	Up	0.302662	0.414568
chr7:137363303|137374748		DGKI	0	2	0.001	74.33	16.182	Up	0.302662	0.414467
chr14:50666409|50671127	hsa_circ_0031835	SOS2	0	2	0.001	74.33	16.182	Up	0.302662	0.414367
chr16:46940754|46943839	hsa_circ_0039220	GPT2	0	2	0.001	74.33	16.182	Up	0.302662	0.414266
chr17:2541393|2541614	hsa_circ_0041416	PAFAH1B1	0	2	0.001	74.33	16.182	Up	0.302662	0.414165
chr2:205526532|205551005	hsa_circ_0006219	snoU13,Y_RNA,SNORD112,SNORA75,Vault,U3,SNORA48,PARD3B	0	2	0.001	74.33	16.182	Up	0.302662	0.414065
chr11:116734384|116744352	hsa_circ_0000357	SIK3	0	2	0.001	74.33	16.182	Up	0.302662	0.413964
chr12:98998654|98999068		Y_RNA,snoU13,U8,SNORA70,SNORD74	0	2	0.001	74.33	16.182	Up	0.302662	0.413863
chr16:12758636|12758972		CPPED1	0	2	0.001	74.33	16.182	Up	0.302662	0.413763
chr8:42259306|42260979	hsa_circ_0005927	VDAC3	0	2	0.001	74.33	16.182	Up	0.302662	0.413663
chr21:42598193|42629253	hsa_circ_0061774	BACE2	0	2	0.001	74.33	16.182	Up	0.302662	0.413562
chr3:119582266|119624699	hsa_circ_0008797	GSK3B	0	2	0.001	74.33	16.182	Up	0.302662	0.413462
chr7:47436397|47440511		TNS3	0	2	0.001	74.33	16.182	Up	0.302662	0.413362
chr16:5077136|5078186	hsa_circ_0007146	NAGPA	0	2	0.001	74.33	16.182	Up	0.302662	0.413261
chrX:153674763|153677645		FAM50A	0	2	0.001	74.33	16.182	Up	0.302662	0.413161
chr2:46525012|46574056		EPAS1	0	2	0.001	74.33	16.182	Up	0.302662	0.413061
chr10:30397716|30399760		Y_RNA,snoU13,SNORA31,snoR442,U3,SNORA40,KIAA1462	0	2	0.001	74.33	16.182	Up	0.302662	0.412961
chr22:18383608|18389652		MICAL3	0	2	0.001	74.33	16.182	Up	0.302662	0.412861
chr10:15317854|15326104		FAM171A1	0	2	0.001	74.33	16.182	Up	0.302662	0.412761
chr18:19112434|19112621	hsa_circ_0047071	ESCO1	0	2	0.001	74.33	16.182	Up	0.302662	0.412661
chr3:123512524|123595464	hsa_circ_0067063	MYLK	0	2	0.001	74.33	16.182	Up	0.302662	0.412561
chr2:27700084|27707133		IFT172	0	2	0.001	74.33	16.182	Up	0.302662	0.412461
chr5:74046404|74047318	hsa_circ_0001497	GFM2	0	2	0.001	74.33	16.182	Up	0.302662	0.412361
chr3:41841624|41877463	hsa_circ_0064958	ULK4	0	2	0.001	74.33	16.182	Up	0.302662	0.412262
chr8:42780700|42785315		HOOK3	0	2	0.001	74.33	16.182	Up	0.302662	0.412162
chr9:118982216|118997916	hsa_circ_0003076	PAPPA	0	2	0.001	74.33	16.182	Up	0.302662	0.412062
chr2:85262139|85262970		snoU13,Y_RNA,SNORA51,SNORA40,SNORD112,SNORA75,SCARNA16,ACA59,Vault,U3,KCMF1	0	2	0.001	74.33	16.182	Up	0.302662	0.411963
chr21:34787195|34793992		IFNGR2	0	2	0.001	74.33	16.182	Up	0.302662	0.411863
chr1:210003453|210004388	hsa_circ_0016330	DIEXF	0	2	0.001	74.33	16.182	Up	0.302662	0.411764
chr7:66177154|66180257		snoU13,Y_RNA,U3,SNORA51,KCTD7,RABGEF1	0	2	0.001	74.33	16.182	Up	0.302662	0.411664
chr6:158342563|158353304		SNX9	0	2	0.001	74.33	16.182	Up	0.302662	0.411565
chr1:173949947|173962273		RC3H1	0	2	0.001	74.33	16.182	Up	0.302662	0.411465
chr2:32323865|32353548	hsa_circ_0053410	SPAST	0	2	0.001	74.33	16.182	Up	0.302662	0.411366
chr16:66761591|66763002	hsa_circ_0008222	DYNC1LI2	0	2	0.001	74.33	16.182	Up	0.302662	0.411267
chr1:225600156|225603034	hsa_circ_0016650	LBR	0	2	0.001	74.33	16.182	Up	0.302662	0.411168
chr1:93070864|93073284	hsa_circ_0005371	EVI5	0	2	0.001	74.33	16.182	Up	0.302662	0.411068
chr12:111947353|111948386	hsa_circ_0002601	ATXN2	0	2	0.001	74.33	16.182	Up	0.302662	0.410969
chr7:38857417|38869928		VPS41	0	2	0.001	74.33	16.182	Up	0.302662	0.41087
chr12:112086984|112087575		Y_RNA,snoU13,SNORA70,BRAP	0	2	0.001	74.33	16.182	Up	0.302662	0.410771
chr1:117948171|117963271	hsa_circ_0013734	MAN1A2	0	2	0.001	74.33	16.182	Up	0.302662	0.410672
chr17:63739186|63746842	hsa_circ_0002910	CEP112	0	2	0.001	74.33	16.182	Up	0.302662	0.410573
chr2:227729320|227773594	hsa_circ_0058494	RHBDD1	0	2	0.001	74.33	16.182	Up	0.302662	0.410474
chr4:6925100|6969151	hsa_circ_0069101	TBC1D14	0	2	0.001	74.33	16.182	Up	0.302662	0.410376
chr1:36826822|36828899		snoU13,Y_RNA,SNORA77,SCARNA16,SNORA70,SNORD112,STK40	0	2	0.001	74.33	16.182	Up	0.302662	0.410277
chr2:24283684|24286652	hsa_circ_0005938	snoU13,Y_RNA,SNORA51,SNORA40	0	2	0.001	74.33	16.182	Up	0.302662	0.410178
chrX:44870206|44896934	hsa_circ_0090324	KDM6A	0	2	0.001	74.33	16.182	Up	0.302662	0.410079
chr16:47143394|47163275	hsa_circ_0039236	NETO2	0	2	0.001	74.33	16.182	Up	0.302662	0.409981
chr14:71455284|71462642	hsa_circ_0032406	PCNX	0	2	0.001	74.33	16.182	Up	0.302662	0.409882
chr12:107236367|107237725	hsa_circ_0002154	RIC8B	0	2	0.001	74.33	16.182	Up	0.302662	0.409784
chr18:10328232|10328682		Y_RNA,snoU13,SNORD112,U3,RP11-138E9.2	0	2	0.001	74.33	16.182	Up	0.302662	0.409685
chr1:180053153|180056852		CEP350	0	2	0.001	74.33	16.182	Up	0.302662	0.409587
chr1:8555123|8568734	hsa_circ_0009580	RERE	0	2	0.001	74.33	16.182	Up	0.302662	0.409488
chr17:42161923|42165064	hsa_circ_0006255	HDAC5	0	2	0.001	74.33	16.182	Up	0.302662	0.40939
chr12:111920591|111924628	hsa_circ_0005981	ATXN2	0	2	0.001	74.33	16.182	Up	0.302662	0.409291
chr4:106345353|106377902	hsa_circ_0001434	PPA2	0	2	0.001	74.33	16.182	Up	0.302662	0.409193
chr11:77333545|77336863	hsa_circ_0008790	CLNS1A	0	2	0.001	74.33	16.182	Up	0.302662	0.409095
chr5:72151601|72179059		TNPO1	0	2	0.001	74.33	16.182	Up	0.302662	0.408997
chr17:30344991|30362658		LRRC37B	0	2	0.001	74.33	16.182	Up	0.302662	0.408899
chr12:122468606|122481959	hsa_circ_0000452	BCL7A	0	2	0.001	74.33	16.182	Up	0.302662	0.408801
chr17:49048068|49064598	hsa_circ_0008060	SPAG9	0	2	0.001	74.33	16.182	Up	0.302662	0.408703
chr3:185638892|185641772	hsa_circ_0006248	TRA2B	0	2	0.001	74.33	16.182	Up	0.302662	0.408605
chr12:120651645|120652020	hsa_circ_0002442	PXN	0	2	0.001	74.33	16.182	Up	0.302662	0.408507
chr1:93070864|93170301	hsa_circ_0013168	EVI5	0	2	0.001	74.33	16.182	Up	0.302662	0.408409
chrX:10031485|10035530	hsa_circ_0007685	WWC3	0	2	0.001	74.33	16.182	Up	0.302662	0.408311
chr17:58011531|58012661		RPS6KB1	0	2	0.001	74.33	16.182	Up	0.302662	0.408213
chr2:230723488|230725247	hsa_circ_0005689	TRIP12	0	2	0.001	74.33	16.182	Up	0.302662	0.408115
chr15:73052748|73067438	hsa_circ_0004033	ADPGK	0	2	0.001	74.33	16.182	Up	0.302662	0.408018
chr5:158621724|158630664	hsa_circ_0074828	RNF145	0	2	0.001	74.33	16.182	Up	0.302662	0.40792
chr1:175996708|176085817	hsa_circ_0015360	RFWD2	0	2	0.001	74.33	16.182	Up	0.302662	0.407822
chr5:150425422|150436518		TNIP1	0	2	0.001	74.33	16.182	Up	0.302662	0.407725
chr1:160287144|160302347		snoU13,Y_RNA,SNORA77,SNORA70,SNORD112,SNORA63,SNORA26,U3,SNORA51,SNORA25,COPA	0	2	0.001	74.33	16.182	Up	0.302662	0.407627
chr15:40005645|40068732		FSIP1	0	2	0.001	74.33	16.182	Up	0.302662	0.40753
chr8:68004038|68007967		CSPP1	0	2	0.001	74.33	16.182	Up	0.302662	0.407432
chr8:54723724|54742093	hsa_circ_0008328	ATP6V1H	0	2	0.001	74.33	16.182	Up	0.302662	0.407335
chr12:64878083|64879797	hsa_circ_0000413	TBK1	0	2	0.001	74.33	16.182	Up	0.302662	0.407238
chr8:56859007|56860282	hsa_circ_0084548	LYN	0	2	0.001	74.33	16.182	Up	0.302662	0.40714
chr3:48040128|48040369	hsa_circ_0065347	MAP4	0	2	0.001	74.33	16.182	Up	0.302662	0.407043
chr10:86177527|86198463	hsa_circ_0003018	CCSER2	0	2	0.001	74.33	16.182	Up	0.302662	0.406946
chr10:76910272|76928416	hsa_circ_0018905	SAMD8	0	2	0.001	74.33	16.182	Up	0.302662	0.406849
chr1:78177432|78180468		USP33	0	2	0.001	74.33	16.182	Up	0.302662	0.406752
chr1:2173297|2173438		SKI	0	2	0.001	74.33	16.182	Up	0.302662	0.406655
chr17:62567916|62582288	hsa_circ_0005637	SMURF2	0	2	0.001	74.33	16.182	Up	0.302662	0.406558
chr16:70497072|70497677	hsa_circ_0002599	FUK	0	2	0.001	74.33	16.182	Up	0.302662	0.406461
chr18:48581151|48593557	hsa_circ_0006952	SMAD4	0	2	0.001	74.33	16.182	Up	0.302662	0.406364
chr15:40265109|40269045	hsa_circ_0034553	EIF2AK4	0	2	0.001	74.33	16.182	Up	0.302662	0.406267
chr12:78400199|78452895	hsa_circ_0003188	NAV3	0	2	0.001	74.33	16.182	Up	0.302662	0.40617
chr6:43495372|43496666		snoU13,Y_RNA,U3,SNORA40,SNORD112,SNORD45,POLR1C,XPO5	0	2	0.001	74.33	16.182	Up	0.302662	0.406073
chr3:47220918|47221173		snoU13,Y_RNA,U3,SNORA25,U8,KIF9-AS1	0	2	0.001	74.33	16.182	Up	0.302662	0.405977
chr14:35036892|35037219		SNX6	0	2	0.001	74.33	16.182	Up	0.302662	0.40588
chr20:1433138|1438919		NSFL1C	0	2	0.001	74.33	16.182	Up	0.302662	0.405783
chr19:40743876|40746017	hsa_circ_0005812	AKT2	0	2	0.001	74.33	16.182	Up	0.302662	0.405687
chr1:38003273|38003613		SNIP1	0	2	0.001	74.33	16.182	Up	0.302662	0.40559
chr2:69565030|69573131	hsa_circ_0005504	GFPT1	0	2	0.001	74.33	16.182	Up	0.302662	0.405494
chr11:77824932|77832220	hsa_circ_0007767	ALG8	0	2	0.001	74.33	16.182	Up	0.302662	0.405397
chr11:46098305|46105853		PHF21A	0	2	0.001	74.33	16.182	Up	0.302662	0.405301
chr11:66520109|66529921		Y_RNA,snoU13,SNORA7,SNORA1,U3,C11orf80	0	2	0.001	74.33	16.182	Up	0.302662	0.405204
chr2:69569284|69590802	hsa_circ_0055049	GFPT1	0	2	0.001	74.33	16.182	Up	0.302662	0.405108
chr13:101997617|102051516		NALCN	0	2	0.001	74.33	16.182	Up	0.302662	0.405012
chr15:68438154|68466230		PIAS1	0	2	0.001	74.33	16.182	Up	0.302662	0.404916
chr11:8732392|8739439	hsa_circ_0008486	ST5	0	2	0.001	74.33	16.182	Up	0.302662	0.404819
chr1:78098800|78107340	hsa_circ_0006395	ZZZ3	0	2	0.001	74.33	16.182	Up	0.302662	0.404723
chr3:71739161|71759635	hsa_circ_0066536	EIF4E3	0	2	0.001	74.33	16.182	Up	0.302662	0.404627
chr16:89582685|89584005		SPG7	0	2	0.001	74.33	16.182	Up	0.302662	0.404531
chr8:54708207|54714456		ATP6V1H	0	2	0.001	74.33	16.182	Up	0.302662	0.404435
chr2:71590283|71597135	hsa_circ_0001028	ZNF638	0	2	0.001	74.33	16.182	Up	0.302662	0.404339
chr9:125758320|125777915		RABGAP1	0	2	0.001	74.33	16.182	Up	0.302662	0.404243
chr22:44681308|44696857		KIAA1644	0	2	0.001	74.33	16.182	Up	0.302662	0.404147
chr14:69356856|69360464	hsa_circ_0002913	ACTN1	0	2	0.001	74.33	16.182	Up	0.302662	0.404052
chr2:114486978|114493435	hsa_circ_0008827	SLC35F5	0	2	0.001	74.33	16.182	Up	0.302662	0.403956
chr12:16109870|16115881	hsa_circ_0025540	DERA	0	2	0.001	74.33	16.182	Up	0.302662	0.40386
chr10:31644073|31676195	hsa_circ_0000227	ZEB1	0	2	0.001	74.33	16.182	Up	0.302662	0.403764
chr9:97686268|97718297		C9orf3	0	2	0.001	74.33	16.182	Up	0.302662	0.403573
chr21:16386665|16417644		SNORA70,NRIP1	0	2	0.001	74.33	16.182	Up	0.302662	0.403478
chr4:106370507|106374799		PPA2	0	2	0.001	74.33	16.182	Up	0.302662	0.403382
chr9:131254705|131255084	hsa_circ_0008764	ODF2	0	2	0.001	74.33	16.182	Up	0.302662	0.403287
chr17:41886324|41888573		MPP3	0	2	0.001	74.33	16.182	Up	0.302662	0.403191
chr4:73981538|73991029	hsa_circ_0004358	ANKRD17	0	2	0.001	74.33	16.182	Up	0.302662	0.403096
chr1:150198940|150201570		ANP32E	0	2	0.001	74.33	16.182	Up	0.302662	0.403001
chr14:75567695|75574190		NEK9	0	2	0.001	74.33	16.182	Up	0.302662	0.402905
chr10:104125802|104126030		Y_RNA,snoU13,U3,GBF1	0	2	0.001	74.33	16.182	Up	0.302662	0.40281
chr3:37162983|37163182	hsa_circ_0064832	LRRFIP2	0	2	0.001	74.33	16.182	Up	0.302662	0.402715
chr12:90049456|90071593		Y_RNA,snoU13,U8,SNORA70,ATP2B1	0	2	0.001	74.33	16.182	Up	0.302662	0.40262
chr17:54926057|54934026	hsa_circ_0003108	snoU13,Y_RNA,SCARNA20,SNORA40,U3,DGKE	0	2	0.001	74.33	16.182	Up	0.302662	0.402525
chr6:106696025|106756366		ATG5	0	2	0.001	74.33	16.182	Up	0.302662	0.40243
chr13:53196124|53201713	hsa_circ_0008868	HNRNPA1L2	0	2	0.001	74.33	16.182	Up	0.302662	0.402335
chrX:20181082|20185865		RPS6KA3	0	2	0.001	74.33	16.182	Up	0.302662	0.40224
chr17:65916131|65919106	hsa_circ_0003796	BPTF	0	2	0.001	74.33	16.182	Up	0.302662	0.402145
chr10:105200264|105200607		PDCD11	0	2	0.001	74.33	16.182	Up	0.302662	0.40205
chr1:227381487|227400920	hsa_circ_0005322	CDC42BPA	0	2	0.001	74.33	16.182	Up	0.302662	0.401955
chrX:71708783|71715118	hsa_circ_0008930	HDAC8	0	2	0.001	74.33	16.182	Up	0.302662	0.40186
chr6:149893421|149903739		GINM1	0	2	0.001	74.33	16.182	Up	0.302662	0.401766
chr1:42693554|42776781	hsa_circ_0011958	FOXJ3	0	2	0.001	74.33	16.182	Up	0.302662	0.401671
chr1:178094462|178094636		RASAL2	0	2	0.001	74.33	16.182	Up	0.302662	0.401576
chr15:93543742|93558139	hsa_circ_0037002	CHD2	0	2	0.001	74.33	16.182	Up	0.302662	0.401482
chr3:185146285|185155418		MAP3K13	0	2	0.001	74.33	16.182	Up	0.302662	0.401387
chr8:122942670|122944752		U3,snoU13,SNORA72	0	2	0.001	74.33	16.182	Up	0.302662	0.401293
chr8:30332295|30361953	hsa_circ_0006539	RBPMS	0	2	0.001	74.33	16.182	Up	0.302662	0.401198
chr18:3277803|3278015		MYL12B	0	2	0.001	74.33	16.182	Up	0.302662	0.401104
chr22:42987961|42992371		POLDIP3	0	2	0.001	74.33	16.182	Up	0.302662	0.401009
chr19:10916592|10930765	hsa_circ_0049342	DNM2	0	2	0.001	74.33	16.182	Up	0.302662	0.400915
chr8:104053026|104054635	hsa_circ_0085287	ATP6V1C1	0	2	0.001	74.33	16.182	Up	0.302662	0.400821
chr1:179316735|179318077	hsa_circ_0015453	SOAT1	0	2	0.001	74.33	16.182	Up	0.302662	0.400726
chr4:95494502|95539342		PDLIM5	0	2	0.001	74.33	16.182	Up	0.302662	0.400632
chr6:143228148|143239212		snoU13,Y_RNA,SNORD45,HIVEP2	0	2	0.001	74.33	16.182	Up	0.302662	0.400538
chr8:116631359|116635985	hsa_circ_0006950	TRPS1	0	2	0.001	74.33	16.182	Up	0.302662	0.400444
chr14:23395342|23396023	hsa_circ_0031250	PRMT5	0	2	0.001	74.33	16.182	Up	0.302662	0.40035
chr6:16586011|16658132	hsa_circ_0002353	ATXN1	0	2	0.001	74.33	16.182	Up	0.302662	0.400256
chr4:39850471|39851272		PDS5A	0	2	0.001	74.33	16.182	Up	0.302662	0.400162
chr7:35707044|35712888	hsa_circ_0001696	HERPUD2	0	2	0.001	74.33	16.182	Up	0.302662	0.400068
chr16:30080180|30080710		ALDOA	0	2	0.001	74.33	16.182	Up	0.302662	0.399974
chr4:151023630|151023964	hsa_circ_0005480	DCLK2	0	2	0.001	74.33	16.182	Up	0.302662	0.39988
chr9:131891264|131893918	hsa_circ_0089033	PPP2R4	0	2	0.001	74.33	16.182	Up	0.302662	0.399786
chr5:73136305|73154044		ARHGEF28	0	2	0.001	74.33	16.182	Up	0.302662	0.399693
chr1:154213989|154218851	hsa_circ_0006849	UBAP2L	0	2	0.001	74.33	16.182	Up	0.302662	0.399599
chr17:41576230|41577471	hsa_circ_0003657	DHX8	0	2	0.001	74.33	16.182	Up	0.302662	0.399505
chr3:155628481|155643155	hsa_circ_0008184	GMPS	0	2	0.001	74.33	16.182	Up	0.302662	0.399412
chr8:1828214|1851617		ARHGEF10	0	2	0.001	74.33	16.182	Up	0.302662	0.399318
chr17:40652725|40653322	hsa_circ_0008179	ATP6V0A1	0	2	0.001	74.33	16.182	Up	0.302662	0.399225
chr1:100459093|100483371		SLC35A3	0	2	0.001	74.33	16.182	Up	0.302662	0.399131
chr16:72991326|72994093	hsa_circ_0007963	ZFHX3	0	2	0.001	74.33	16.182	Up	0.302662	0.399038
chr22:24698163|24734445	hsa_circ_0062601	SPECC1L-ADORA2A,SPECC1L	0	2	0.001	74.33	16.182	Up	0.302662	0.398944
chr4:120138705|120156566		USP53	0	2	0.001	74.33	16.182	Up	0.302662	0.398851
chr17:40174417|40174658	hsa_circ_0003530	NKIRAS2	0	2	0.001	74.33	16.182	Up	0.302662	0.398758
chr15:55630718|55640923		snoU13,Y_RNA,SNORA48,SNORD77,U3,PIGB	0	2	0.001	74.33	16.182	Up	0.302662	0.398664
chr13:46090278|46104915	hsa_circ_0006607	COG3	0	2	0.001	74.33	16.182	Up	0.302662	0.398571
chr17:10628328|10629581	hsa_circ_0042088	TMEM220	0	2	0.001	74.33	16.182	Up	0.302662	0.398478
chr19:34922766|34929671	hsa_circ_0004956	UBA2	0	2	0.001	74.33	16.182	Up	0.302662	0.398385
chr19:48239626|48240305		Y_RNA,snoU13,EHD2	0	2	0.001	74.33	16.182	Up	0.302662	0.398292
chr20:49558568|49565199		DPM1	0	2	0.001	74.33	16.182	Up	0.302662	0.398199
chr15:72283444|72302788	hsa_circ_0036169	MYO9A	0	2	0.001	74.33	16.182	Up	0.302662	0.398106
chr16:75268787|75269884	hsa_circ_0004500	BCAR1	0	2	0.001	74.33	16.182	Up	0.302662	0.398013
chr16:81398579|81399083		GAN	0	2	0.001	74.33	16.182	Up	0.302662	0.39792
chr20:43138532|43141635	hsa_circ_0006167	SERINC3	0	2	0.001	74.33	16.182	Up	0.302662	0.397827
chr4:110384057|110384800	hsa_circ_0003875	SEC24B	0	2	0.001	74.33	16.182	Up	0.302662	0.397734
chr1:229675203|229685181		ABCB10	0	2	0.001	74.33	16.182	Up	0.302662	0.397641
chr4:83793097|83796975	hsa_circ_0003549	SEC31A	0	2	0.001	74.33	16.182	Up	0.302662	0.397548
chr1:176085760|176118210	hsa_circ_0015374	RFWD2	0	2	0.001	74.33	16.182	Up	0.302662	0.397456
chr12:124123811|124137282		GTF2H3	0	2	0.001	74.33	16.182	Up	0.302662	0.397363
chr19:16757907|16764936	hsa_circ_0002460	CTC-429P9.4,SMIM7	0	2	0.001	74.33	16.182	Up	0.302662	0.39727
chr15:48902925|48905289		FBN1	0	2	0.001	74.33	16.182	Up	0.302662	0.397178
chr2:183866681|183868053	hsa_circ_0057292	NCKAP1	0	2	0.001	74.33	16.182	Up	0.302662	0.397085
chr9:116018394|116021142	hsa_circ_0088129	SLC31A1	0	2	0.001	74.33	16.182	Up	0.302662	0.396993
chr20:13539655|13550233		TASP1	0	2	0.001	74.33	16.182	Up	0.302662	0.3969
chr11:95825056|95826681	hsa_circ_0024085	MAML2	0	2	0.001	74.33	16.182	Up	0.302662	0.396808
chr7:77282988|77285143		snoU13,Y_RNA,U3,SNORA51	0	2	0.001	74.33	16.182	Up	0.302662	0.396715
chr6:135774479|135777064	hsa_circ_0007341	AHI1	0	2	0.001	74.33	16.182	Up	0.302662	0.396623
chr12:56742313|56743420	hsa_circ_0008085	STAT2	0	2	0.001	74.33	16.182	Up	0.302662	0.396531
chr1:94964158|94965170		ABCD3	0	2	0.001	74.33	16.182	Up	0.302662	0.396439
chr14:35595941|35596817	hsa_circ_0003241	KIAA0391	0	2	0.001	74.33	16.182	Up	0.302662	0.396346
chr19:9763629|9771550		ZNF562	0	2	0.001	74.33	16.182	Up	0.302662	0.396254
chr2:216236632|216238134		FN1	0	2	0.001	74.33	16.182	Up	0.302662	0.396162
chr7:77247797|77256992	hsa_circ_0080854	PTPN12	0	2	0.001	74.33	16.182	Up	0.302662	0.39607
chr5:141770486|141847396		Y_RNA,snoU13,SNORA40,U3,SNORA57,SNORA70,AC005592.2	0	2	0.001	74.33	16.182	Up	0.302662	0.395978
chr12:118474143|118476193	hsa_circ_0007681	WSB2	0	2	0.001	74.33	16.182	Up	0.302662	0.395886
chr1:21231376|21268823		EIF4G3	0	2	0.001	74.33	16.182	Up	0.302662	0.395794
chr16:46708226|46711310	hsa_circ_0002500	VPS35	0	2	0.001	74.33	16.182	Up	0.302662	0.395702
chr5:108203468|108233549		FER	0	2	0.001	74.33	16.182	Up	0.302662	0.39561
chr19:10274002|10288043		DNMT1	0	2	0.001	74.33	16.182	Up	0.302662	0.395519
chr10:126505145|126520032		FAM175B	0	2	0.001	74.33	16.182	Up	0.302662	0.395427
chr18:19353585|19359646	hsa_circ_0008741	MIB1	0	2	0.001	74.33	16.182	Up	0.302662	0.395335
chr22:19241482|19241750	hsa_circ_0062232	CLTCL1	0	2	0.001	74.33	16.182	Up	0.302662	0.395243
chr19:47543702|47546162		NPAS1	0	2	0.001	74.33	16.182	Up	0.302662	0.395152
chr5:130883740|130940386	hsa_circ_0073836	CTC-432M15.3,RAPGEF6	0	2	0.001	74.33	16.182	Up	0.302662	0.39506
chr7:24784181|24789412	hsa_circ_0002097	DFNA5	0	2	0.001	74.33	16.182	Up	0.302662	0.394969
chr7:44713386|44721447		OGDH	0	2	0.001	74.33	16.182	Up	0.302662	0.394877
chr6:151265622|151286173	hsa_circ_0078288	MTHFD1L	0	2	0.001	74.33	16.182	Up	0.302662	0.394786
chr4:86844801|86863426	hsa_circ_0008412	ARHGAP24	0	2	0.001	74.33	16.182	Up	0.302662	0.394694
chr4:128904094|128905578	hsa_circ_0070928	C4orf29	0	2	0.001	74.33	16.182	Up	0.302662	0.394603
chr4:42003633|42080342		SLC30A9	0	2	0.001	74.33	16.182	Up	0.302662	0.394512
chr5:148590289|148612863	hsa_circ_0006270	ABLIM3	0	2	0.001	74.33	16.182	Up	0.302662	0.39442
chr4:7008359|7016284		TBC1D14	0	2	0.001	74.33	16.182	Up	0.302662	0.394329
chr7:2262210|2270399		MAD1L1	0	2	0.001	74.33	16.182	Up	0.302662	0.394238
chr10:79761955|79779023		POLR3A	0	2	0.001	74.33	16.182	Up	0.302662	0.394147
chr2:202172242|202173973	hsa_circ_0001969	ALS2CR12	0	2	0.001	74.33	16.182	Up	0.302662	0.394055
chr18:76856476|76936907	hsa_circ_0048000	ATP9B	0	2	0.001	74.33	16.182	Up	0.302662	0.393964
chr16:53288350|53308214	hsa_circ_0000702	CHD9	0	2	0.001	74.33	16.182	Up	0.302662	0.393873
chr18:12546673|12635095		SPIRE1	0	2	0.001	74.33	16.182	Up	0.302662	0.393782
chr13:51501543|51523641	hsa_circ_0000489	RNASEH2B	0	2	0.001	74.33	16.182	Up	0.302662	0.393691
chr11:108098322|108106561	hsa_circ_0003641	ATM	0	2	0.001	74.33	16.182	Up	0.302662	0.3936
chr13:25058791|25077915	hsa_circ_0029767	PARP4	0	2	0.001	74.33	16.182	Up	0.302662	0.39351
chr5:43675613|43677908	hsa_circ_0003832	NNT	0	2	0.001	74.33	16.182	Up	0.302662	0.393419
chr22:43455390|43460330	hsa_circ_0063681	TTLL1	0	2	0.001	74.33	16.182	Up	0.302662	0.393328
chr19:47375701|47440665		Y_RNA,snoU13	0	2	0.001	74.33	16.182	Up	0.302662	0.393237
chr21:47537825|47538590		COL6A2	0	2	0.001	74.33	16.182	Up	0.302662	0.393146
chr12:26208212|26220646	hsa_circ_0025640	RASSF8	0	2	0.001	74.33	16.182	Up	0.302662	0.393056
chr9:130652916|130653322	hsa_circ_0088708	ST6GALNAC6	0	2	0.001	74.33	16.182	Up	0.302662	0.392965
chr4:122732738|122735202		EXOSC9	0	2	0.001	74.33	16.182	Up	0.302662	0.392875
chr7:2477439|2483381		AC004840.9	0	2	0.001	74.33	16.182	Up	0.302662	0.392784
chr15:50866471|50875356		TRPM7	0	2	0.001	74.33	16.182	Up	0.302662	0.392693
chr17:58700882|58725443	hsa_circ_0044968	PPM1D	0	2	0.001	74.33	16.182	Up	0.302662	0.392603
chr8:71587053|71619388		XKR9	0	2	0.001	74.33	16.182	Up	0.302662	0.392513
chr8:144999591|144999779		PLEC	0	2	0.001	74.33	16.182	Up	0.302662	0.392422
chr16:242926|249237		LUC7L	0	2	0.001	74.33	16.182	Up	0.302662	0.392332
chr7:17885218|17890587	hsa_circ_0005535	SNX13	0	2	0.001	74.33	16.182	Up	0.302662	0.392242
chr14:35595941|35649983		KIAA0391	0	2	0.001	74.33	16.182	Up	0.302662	0.392151
chr12:93192668|93205210	hsa_circ_0027713	EEA1	0	2	0.001	74.33	16.182	Up	0.302662	0.392061
chr2:159857592|159922483		TANC1	0	2	0.001	74.33	16.182	Up	0.302662	0.391971
chr16:69687139|69687331	hsa_circ_0040075	NFAT5	0	2	0.001	74.33	16.182	Up	0.302662	0.391881
[truncated: 3,633 more rows]
